# Supplementary material for: Time series analysis of neoadjuvant chemotherapy and bevacizumab-treated breast carcinomas reveals a systemic shift in genomic aberrations
Source: Genome Med. 2018 Nov 29;10:92. doi: 10.1186/s13073-018-0601-y (PMC6262977; doi:10.1186/s13073-018-0601-y)
Supplement: Supplementary file 2 — Table S1. Genes and loci with significantly difference in logR estimates between the two extreme response groups GR and NR (t-test, FDR p-value < 0.05), unique for the Combination arm. (XLSX 11 kb) [file 13073_2018_601_MOESM2_ESM.xlsx]

## Sheet: Table S1
Table S1: T-test results for Combination-arm between GR and NR before any treatment
Gene	Chromosome and cytoband	T-test p-value	FDR q-value
UTP3	4q13.3	0.00299	0.0487
NHLRC1	6p22.3	0.00114	0.0483
KDM1B	6p22.3	0.00109	0.0483
DEK	6p22.3	0.0013	0.0483
ZSCAN16	6p22.1	0.000652	0.0483
TRIM27	6p22.1	0.000831	0.0483
TRIM39	6p22.1	0.000914	0.0483
PRR3	6p21.33	0.0018	0.0483
ABCF1	6p21.33	0.0018	0.0483
MRPS18B	6p21.33	0.0018	0.0483
DHX16	6p21.33	0.0018	0.0483
MDC1	6p21.33	0.0018	0.0483
TUBB	6p21.33	0.0018	0.0483
CCHCR1	6p21.33	0.0018	0.0483
DDX39B	6p21.33	0.00231	0.0483
NFKBIL1	6p21.33	0.00231	0.0483
BAG6	6p21.33	0.00231	0.0483
C6orf47	6p21.33	0.00231	0.0483
CSNK2B	6p21.33	0.00231	0.0483
VARS	6p21.33	0.00231	0.0483
EHMT2	6p21.33	0.00231	0.0483
BRD2	6p21.32	0.00133	0.0483
LEMD2	6p21.31	0.000963	0.0483
C6orf106	6p21.31	0.00104	0.0483
SNRPC	6p21.31	0.00132	0.0483
TAF11	6p21.31	0.00132	0.0483
ANKS1A	6p21.31	0.00136	0.0483
SRPK1	6p21.31	0.00288	0.0483
MAPK14	6p21.31	0.00286	0.0483
KCTD20	6p21.31	0.00252	0.0483
C6orf89	6p21.2	0.00252	0.0483
USP49	6p21.1	0.00186	0.0483
MED20	6p21.1	0.00273	0.0483
BYSL	6p21.1	0.00273	0.0483
TAF8	6p21.1	0.00271	0.0483
UBR2	6p21.1	0.00294	0.0483
TBCC	6p21.1	0.00294	0.0483
RPL7L1	6p21.1	0.00294	0.0483
PPP2R5D	6p21.1	0.00294	0.0483
KLHDC3	6p21.1	0.00294	0.0483
RRP36	6p21.1	0.00294	0.0483
CUL7	6p21.1	0.00294	0.0483
MRPL2	6p21.1	0.00294	0.0483
ZNF318	6p21.1	0.00294	0.0483
ABCC10	6p21.1	0.00294	0.0483
TJAP1	6p21.1	0.00294	0.0483
YIPF3	6p21.1	0.00294	0.0483
POLR1C	6p21.1	0.00294	0.0483
XPO5	6p21.1	0.00294	0.0483
GTPBP2	6p21.1	0.00294	0.0483
MAD2L1BP	6p21.1	0.00294	0.0483
MRPS18A	6p21.1	0.00294	0.0483
MRPL14	6p21.1	0.00294	0.0483
HSP90AB1	6p21.1	0.00294	0.0483
SLC35B2	6p21.1	0.00294	0.0483
AARS2	6p21.1	0.00253	0.0483
CDC5L	6p21.1	0.00056	0.0483
MCM3	6p12.2	0.00329	0.0496
FBXO9	6p12.1	0.00243	0.0483
FAM204A	10q26.11	0.00328	0.0496
EIF3A	10q26.11	0.00328	0.0496
TIAL1	10q26.11	0.00328	0.0496
MCMBP	10q26.11	0.00328	0.0496
SEC23IP	10q26.11	0.00328	0.0496
WDR11	10q26.12	0.00306	0.049
TUBGCP2	10q26.3	0.00278	0.0483
ZNF511	10q26.3	0.00278	0.0483
ECHS1	10q26.3	0.00278	0.0483
RNF141	11p15.4	0.00143	0.0483
USP47	11p15.3	0.00267	0.0483
SENP1	12q13.11	0.000571	0.0483
KANSL2	12q13.11	0.000571	0.0483
CCNT1	12q13.11	0.000571	0.0483
DDX23	12q13.12	0.000571	0.0483
RND1	12q13.12	0.000571	0.0483
ARF3	12q13.12	0.000571	0.0483
TMBIM6	12q13.12	0.000571	0.0483
TBK1	12q14.2	0.00325	0.0496
MPP5	14q23.3	0.00203	0.0483
ATP6V1D	14q23.3	0.00203	0.0483
PIGH	14q24.1	0.0021	0.0483
VTI1B	14q24.1	0.0021	0.0483
ZFYVE26	14q24.1	0.0021	0.0483
DCAF5	14q24.1	0.0021	0.0483
ERH	14q24.1	0.0011	0.0483
MED6	14q24.2	0.0011	0.0483
ZFYVE1	14q24.2	0.0011	0.0483
RBM25	14q24.2	0.0011	0.0483
PSEN1	14q24.2	0.0011	0.0483
TMED10	14q24.3	0.0011	0.0483
TTLL5	14q24.3	0.00109	0.0483
IFT43	14q24.3	0.000791	0.0483
KIAA1737	14q24.3	0.000511	0.0483
POMT2	14q24.3	0.000511	0.0483
SLIRP	14q24.3	0.000511	0.0483
SNW1	14q24.3	0.000511	0.0483
SEL1L	14q31.1	0.000655	0.0483
SPATA7	14q31.3	0.00304	0.049
ZC3H14	14q31.3	0.00269	0.0483
TAF4	20q13.33	0.00222	0.0483
LSM14B	20q13.33	0.00222	0.0483
PSMA7	20q13.33	0.00222	0.0483
SS18L1	20q13.33	0.00222	0.0483
OSBPL2	20q13.33	0.00222	0.0483
RPS21	20q13.33	0.00222	0.0483
DIDO1	20q13.33	0.00132	0.0483
YTHDF1	20q13.33	0.00128	0.0483
PPDPF	20q13.33	0.00128	0.0483
ARFRP1	20q13.33	0.00128	0.0483
