# Supplementary material for: Time series analysis of neoadjuvant chemotherapy and bevacizumab-treated breast carcinomas reveals a systemic shift in genomic aberrations
Source: Genome Med. 2018 Nov 29;10:92. doi: 10.1186/s13073-018-0601-y (PMC6262977; doi:10.1186/s13073-018-0601-y)
Supplement: Supplementary file 3 — Table S2. Genes and loci with significantly difference in logR estimates between the two extreme response groups GR and NR (t-test, FDR p-value < 0.05), unique for the Chemotherapy arm. (XLSX 13 kb) [file 13073_2018_601_MOESM3_ESM.xlsx]

## Sheet: Table S2
Table S2: T-test results for Chemotherapy-arm between GR and NR before any treatment
Gene	Chromosome and cytoband	T-test p-value	FDR q-value
ARV1	1q42.2	0.0364	0.372
C1orf131	1q42.2	0.0338	0.361
GNPAT	1q42.2	0.0338	0.361
EXOC8	1q42.2	0.0338	0.361
TSNAX	1q42.2	0.0262	0.302
NTPCR	1q42.2	0.03	0.326
HEATR1	1q43	0.022	0.258
MTR	1q43	0.022	0.258
FH	1q43	0.0385	0.39
WDR33	2q14.3	0.00579	0.115
AMMECR1L	2q14.3	0.0201	0.242
UGGT1	2q14.3	0.0201	0.242
SMPD4	2q21.1	0.023	0.267
DARS	2q21.3	0.0196	0.239
BRK1	3p25.3	0.0415	0.403
CCDC12	3p21.31	0.0453	0.425
DHX30	3p21.31	0.0453	0.425
QRICH1	3p21.31	0.0188	0.238
USP19	3p21.31	0.0188	0.238
TUSC2	3p21.31	0.0188	0.238
NPRL2	3p21.31	0.0188	0.238
NEK4	3p21.1	0.0483	0.45
DCP1A	3p21.1	0.00125	0.0848
GYG1	3q24	0.018	0.238
COMMD2	3q25.1	0.0114	0.174
DHX36	3q25.2	0.0167	0.226
PDCD10	3q26.1	0.00288	0.0848
MYNN	3q26.2	0.0284	0.316
PRKCI	3q26.2	0.0284	0.316
METTL14	4q26	0.0191	0.238
EXOSC9	4q27	0.00673	0.13
RPS3A	4q31.3	0.041	0.403
ARFIP1	4q31.3	0.0279	0.314
FBXO8	4q34.1	0.0413	0.403
CCDC111	4q35.1	0.00091	0.0848
KIAA1430	4q35.1	0.00091	0.0848
NDUFS4	5q11.2	0.00476	0.104
UBE2D2	5q31.2	0.00469	0.104
PURA	5q31.2	0.00469	0.104
IGIP	5q31.3	0.00469	0.104
PFDN1	5q31.3	0.00469	0.104
IK	5q31.3	0.00469	0.104
ZMAT2	5q31.3	0.00469	0.104
KIAA0141	5q31.3	0.00469	0.104
NDFIP1	5q31.3	0.00469	0.104
FBXO38	5q32	0.00183	0.0848
DCTN4	5q33.1	0.00565	0.115
CNOT8	5q33.2	0.00407	0.101
MRPL22	5q33.2	0.00407	0.101
MED7	5q33.3	0.0048	0.104
SLU7	5q33.3	0.00501	0.106
MED30	8q24.11	0.0219	0.258
LARP4B	10p15.3	0.0114	0.174
GTPBP4	10p15.3	0.0114	0.174
IDI2-AS1	10p15.3	0.0114	0.174
PITRM1	10p15.2	0.0121	0.174
KLF6	10p15.1	0.0121	0.174
AKR1E2	10p15.1	0.0121	0.174
GDI2	10p15.1	0.0134	0.186
ANKRD16	10p15.1	0.0134	0.186
FBXO18	10p15.1	0.0134	0.186
KIN	10p14	0.00917	0.153
ATP5C1	10p14	0.00917	0.153
TAF3	10p14	0.00917	0.153
USP6NL	10p14	0.0125	0.177
UPF2	10p14	0.0121	0.174
DHTKD1	10p14	0.0121	0.174
SEC61A2	10p14	0.0121	0.174
NUDT5	10p13	0.0121	0.174
CDC123	10p13	0.0121	0.174
MCM10	10p13	0.0122	0.174
PHYH	10p13	0.0122	0.174
SEPHS1	10p13	0.0122	0.174
BEND7	10p13	0.0122	0.174
PRPF18	10p13	0.0362	0.372
C11orf58	11p15.1	0.0211	0.253
RPS13	11p15.1	0.0265	0.302
PIK3C2A	11p15.1	0.0265	0.302
SAAL1	11p15.1	0.0169	0.227
RAD52	12p13.33	0.0424	0.41
ERC1	12p13.33	0.0495	0.457
POLDIP2	17q11.2	0.00583	0.115
TMEM199	17q11.2	0.00583	0.115
PIGS	17q11.2	0.0121	0.174
KIAA0100	17q11.2	0.0181	0.238
SUPT6H	17q11.2	0.0181	0.238
NUFIP2	17q11.2	0.00442	0.104
TAOK1	17q11.2	0.00252	0.0848
GOSR1	17q11.2	0.000231	0.0848
NF1	17q11.2	0.00312	0.0848
MRPL45	17q12	0.0152	0.209
DHX8	17q21.31	0.0119	0.174
SUGP1	19p13.11	0.0195	0.239
MAU2	19p13.11	0.0196	0.239
ZNF507	19q13.11	0.0191	0.238
GPATCH1	19q13.11	0.0191	0.238
CEBPG	19q13.11	0.0225	0.263
