# Supplementary material for: Time series analysis of neoadjuvant chemotherapy and bevacizumab-treated breast carcinomas reveals a systemic shift in genomic aberrations
Source: Genome Med. 2018 Nov 29;10:92. doi: 10.1186/s13073-018-0601-y (PMC6262977; doi:10.1186/s13073-018-0601-y)
Supplement: Supplementary file 4 — Table S3. Aberrant genes in > 30% of the samples at week 12 within the Combination arm. (XLSX 26 kb) [file 13073_2018_601_MOESM4_ESM.xlsx]

## Sheet: Table S3
Table S3: Genes where >30% of tumors had gain or deletion at week 12 in Combination-arm
Gene	Chromosome and cytoband	Samples with gain (%)	Samples with deletion (%)
TAGLN2	1q23.2	37.5	0
HLA-E	6p21.33	0	37.5
HLA-DQB1	6p21.32	0	37.5
HLA-DPB1	6p21.32	0	37.5
CSMD1	8p23.2	0	37.5
LOC100287015	8p23.2	0	37.5
ANGPT2	8p23.1	0	37.5
MCPH1	8p23.1	0	37.5
AGPAT5	8p23.1	0	37.5
XKR5	8p23.1	0	37.5
LOC100652791	8p23.1	0	37.5
DEFB1	8p23.1	0	37.5
DEFA6	8p23.1	0	37.5
DEFA4	8p23.1	0	37.5
DEFA8P	8p23.1	0	37.5
DEFA9P	8p23.1	0	37.5
DEFA10P	8p23.1	0	37.5
DEFA1	8p23.1	0	37.5
DEFA7P	8p23.1	0	37.5
DEFA5	8p23.1	0	37.5
SGK223	8p23.1	0	37.5
CLDN23	8p23.1	0	37.5
MFHAS1	8p23.1	0	37.5
ERI1	8p23.1	0	37.5
PPP1R3B	8p23.1	0	37.5
LOC157273	8p23.1	0	37.5
TNKS	8p23.1	0	37.5
LINC00599	8p23.1	0	37.5
MSRA	8p23.1	0	37.5
PRSS55	8p23.1	0	37.5
RP1L1	8p23.1	0	37.5
C8orf74	8p23.1	0	37.5
SOX7	8p23.1	0	37.5
PINX1	8p23.1	0	37.5
XKR6	8p23.1	0	37.5
LINC00529	8p23.1	0	37.5
MTMR9	8p23.1	0	37.5
SLC35G5	8p23.1	0	37.5
TDH	8p23.1	0	37.5
FAM167A	8p23.1	0	37.5
BLK	8p23.1	0	37.5
LINC00208	8p23.1	0	37.5
GATA4	8p23.1	0	37.5
NEIL2	8p23.1	0	37.5
FDFT1	8p23.1	0	37.5
CTSB	8p23.1	0	37.5
DEFB136	8p23.1	0	37.5
DEFB135	8p23.1	0	37.5
DEFB134	8p23.1	0	37.5
LOC101060662	8p23.1	0	37.5
DEFB130	8p23.1	0	37.5
FAM66A	8p23.1	0	37.5
LONRF1	8p23.1	0	37.5
LOC340357	8p23.1	0	37.5
DLC1	8p22	0	37.5
SGCZ	8p22	0	37.5
TUSC3	8p22	0	37.5
MSR1	8p22	0	37.5
FGF20	8p22	0	37.5
MICU3	8p22	0	37.5
ZDHHC2	8p22	0	37.5
CNOT7	8p22	0	37.5
VPS37A	8p22	0	37.5
MTMR7	8p22	0	37.5
SLC7A2	8p22	0	37.5
PDGFRL	8p22	0	37.5
MTUS1	8p22	0	37.5
FGL1	8p22	0	37.5
PCM1	8p22	0	37.5
ASAH1	8p22	0	37.5
NAT1	8p22	0	37.5
NAT2	8p22	0	37.5
PSD3	8p22	0	37.5
SH2D4A	8p21.3	0	37.5
CSGALNACT1	8p21.3	0	37.5
INTS10	8p21.3	0	37.5
LPL	8p21.3	0	37.5
SLC18A1	8p21.3	0	37.5
ATP6V1B2	8p21.3	0	37.5
LZTS1	8p21.3	0	37.5
LOC286114	8p21.3	0	37.5
GFRA2	8p21.3	0	37.5
DOK2	8p21.3	0	37.5
XPO7	8p21.3	0	37.5
NPM2	8p21.3	0	37.5
DMTN	8p21.3	0	37.5
FAM160B2	8p21.3	0	37.5
HR	8p21.3	0	37.5
SFTPC	8p21.3	0	37.5
BMP1	8p21.3	0	37.5
PHYHIP	8p21.3	0	37.5
POLR3D	8p21.3	0	37.5
LOC100507071	8p21.3	0	37.5
PIWIL2	8p21.3	0	37.5
SLC39A14	8p21.3	0	37.5
SORBS3	8p21.3	0	37.5
PDLIM2	8p21.3	0	37.5
KIAA1967	8p21.3	0	37.5
BIN3	8p21.3	0	37.5
RHOBTB2	8p21.3	0	37.5
TNFRSF10B	8p21.3	0	37.5
LOC286059	8p21.3	0	37.5
TNFRSF10C	8p21.3	0	37.5
TNFRSF10D	8p21.3	0	37.5
TNFRSF10A	8p21.3	0	37.5
CHMP7	8p21.3	0	37.5
R3HCC1	8p21.3	0	37.5
LOXL2	8p21.3	0	37.5
ENTPD4	8p21.3	0	37.5
SLC25A37	8p21.2	0	37.5
NKX3-1	8p21.2	0	37.5
NKX2-6	8p21.2	0	37.5
STC1	8p21.2	0	37.5
ADAM28	8p21.2	0	37.5
ADAMDEC1	8p21.2	0	37.5
ADAM7	8p21.2	0	37.5
NEFM	8p21.2	0	37.5
NEFL	8p21.2	0	37.5
DOCK5	8p21.2	0	37.5
GNRH1	8p21.2	0	37.5
KCTD9	8p21.2	0	37.5
CDCA2	8p21.2	0	37.5
LOC100507222	8p21.2	0	37.5
LOC100507236	8p21.2	0	37.5
EBF2	8p21.2	0	37.5
PPP2R2A	8p21.2	0	37.5
BNIP3L	8p21.2	0	37.5
PNMA2	8p21.2	0	37.5
ADRA1A	8p21.2	0	37.5
LOC100505502	8p21.2	0	37.5
MIR548H4	8p21.2	0	37.5
STMN4	8p21.2	0	37.5
TRIM35	8p21.2	0	37.5
PTK2B	8p21.2	0	37.5
CHRNA2	8p21.2	0	37.5
EPHX2	8p21.2	0	37.5
CLU	8p21.1	0	37.5
SCARA3	8p21.1	0	37.5
CCDC25	8p21.1	0	37.5
ESCO2	8p21.1	0	37.5
PBK	8p21.1	0	37.5
SCARA5	8p21.1	0	37.5
NUGGC	8p21.1	0	37.5
ELP3	8p21.1	0	37.5
ZNF395	8p21.1	0	37.5
FBXO16	8p21.1	0	37.5
FZD3	8p21.1	0	37.5
EXTL3	8p21.1	0	37.5
INTS9	8p21.1	0	37.5
HMBOX1	8p21.1	0	37.5
KIF13B	8p12	0	37.5
DUSP4	8p12	0	37.5
LINC00589	8p12	0	37.5
FAM183CP	8p12	0	37.5
TMEM66	8p12	0	37.5
MBOAT4	8p12	0	37.5
LEPROTL1	8p12	0	37.5
DCTN6	8p12	0	37.5
RBPMS-AS1	8p12	0	37.5
RBPMS	8p12	0	37.5
GTF2E2	8p12	0	37.5
GSR	8p12	0	37.5
UBXN8	8p12	0	37.5
PPP2CB	8p12	0	37.5
TEX15	8p12	0	37.5
PURG	8p12	0	37.5
WRN	8p12	0	37.5
NRG1	8p12	0	37.5
ADAM5	8p11.22	12.5	37.5
ASAP1	8q24.21	37.5	0
ADCY8	8q24.22	37.5	0
EFR3A	8q24.22	37.5	0
OC90	8q24.22	37.5	0
HHLA1	8q24.22	37.5	0
KCNQ3	8q24.22	37.5	0
HPYR1	8q24.22	37.5	0
LRRC6	8q24.22	37.5	0
TMEM71	8q24.22	37.5	0
PHF20L1	8q24.22	37.5	0
TG	8q24.22	37.5	0
WISP1	8q24.22	37.5	0
NDRG1	8q24.22	37.5	0
ST3GAL1	8q24.22	37.5	0
ZFAT	8q24.22	37.5	0
MIR30D	8q24.22	37.5	0
FAM135B	8q24.23	37.5	0
COL22A1	8q24.3	37.5	0
KCNK9	8q24.3	37.5	0
TRAPPC9	8q24.3	37.5	0
AGO2	8q24.3	37.5	0
PTK2	8q24.3	37.5	0
DENND3	8q24.3	37.5	0
SLC45A4	8q24.3	37.5	0
LOC731779	8q24.3	37.5	0
GPR20	8q24.3	37.5	0
LOC401480	8q24.3	37.5	0
PTP4A3	8q24.3	37.5	0
MROH5	8q24.3	37.5	0
LINC00051	8q24.3	37.5	0
TSNARE1	8q24.3	37.5	0
LOC286121	8q24.3	37.5	0
BAI1	8q24.3	37.5	0
ARC	8q24.3	37.5	0
JRK	8q24.3	37.5	0
PSCA	8q24.3	37.5	0
LY6K	8q24.3	37.5	0
LOC100288181	8q24.3	37.5	0
THEM6	8q24.3	37.5	0
SLURP1	8q24.3	37.5	0
LYPD2	8q24.3	37.5	0
LYNX1	8q24.3	37.5	0
GML	8q24.3	37.5	0
CYP11B1	8q24.3	37.5	0
CYP11B2	8q24.3	37.5	0
LOC100133669	8q24.3	37.5	0
LY6H	8q24.3	37.5	0
GPIHBP1	8q24.3	37.5	0
ZFP41	8q24.3	37.5	0
GLI4	8q24.3	37.5	0
LOC100507316	8q24.3	37.5	0
ZNF696	8q24.3	37.5	0
TOP1MT	8q24.3	37.5	0
RHPN1	8q24.3	37.5	0
MAFA	8q24.3	37.5	0
ZC3H3	8q24.3	37.5	0
GSDMD	8q24.3	37.5	0
SYT12	11q13.2	37.5	0
RHOD	11q13.2	37.5	0
KDM2A	11q13.2	37.5	0
ADRBK1	11q13.2	50	0
SSH3	11q13.2	50	0
CLCF1	11q13.2	50	0
RAD9A	11q13.2	50	0
PPP1CA	11q13.2	50	0
RPS6KB2	11q13.2	50	0
GPR152	11q13.2	50	0
CABP4	11q13.2	50	0
AIP	11q13.2	50	0
CDK2AP2	11q13.2	50	0
CABP2	11q13.2	50	0
GSTP1	11q13.2	50	0
C11orf72	11q13.2	50	0
NDUFV1	11q13.2	50	0
NUDT8	11q13.2	50	0
TBX10	11q13.2	50	0
ACY3	11q13.2	50	0
FAM86C2P	11q13.2	50	0
UNC93B1	11q13.2	37.5	0
ALDH3B1	11q13.2	37.5	0
NDUFS8	11q13.2	37.5	0
TCIRG1	11q13.2	37.5	0
CHKA	11q13.2	37.5	0
SUV420H1	11q13.2	37.5	0
C11orf24	11q13.2	37.5	0
LRP5	11q13.2	37.5	0
LOC100505834	11q13.3	37.5	12.5
CCND1	11q13.3	37.5	0
ORAOV1	11q13.3	37.5	0
FGF19	11q13.3	50	0
FGF3	11q13.3	50	0
LOC100127946	11q13.3	50	0
ANO1-AS2	11q13.3	50	0
ANO1	11q13.3	50	0
FADD	11q13.3	50	0
PPFIA1	11q13.3	50	0
CTTN	11q13.3	37.5	0
UVRAG	11q13.5	12.5	37.5
FAM181B	11q14.1	0	37.5
PRCP	11q14.1	0	37.5
C11orf82	11q14.1	0	37.5
RAB30	11q14.1	0	37.5
RAB30-AS1	11q14.1	0	37.5
PCF11	11q14.1	0	37.5
LOC100506282	11q14.1	0	37.5
ANKRD42	11q14.1	0	37.5
CCDC90B	11q14.1	0	37.5
CCDC89	11q14.1	0	37.5
SYTL2	11q14.1	0	37.5
CCDC83	11q14.2	0	37.5
PICALM	11q14.2	0	37.5
EED	11q14.2	0	37.5
C11orf73	11q14.2	0	37.5
CCDC81	11q14.2	0	37.5
ME3	11q14.2	0	37.5
PRSS23	11q14.2	0	37.5
LOC100506368	11q14.2	0	37.5
TMEM135	11q14.2	0	37.5
RAB38	11q14.2	0	37.5
CTSC	11q14.2	0	37.5
GRM5	11q14.3	0	37.5
CWC15	11q21	0	37.5
KDM4D	11q21	0	37.5
KDM4E	11q21	0	37.5
SRSF8	11q21	0	37.5
ENDOD1	11q21	0	37.5
LOC100129203	11q21	0	37.5
SESN3	11q21	0	50
FAM76B	11q21	0	37.5
CEP57	11q21	0	37.5
MTMR2	11q21	0	37.5
MAML2	11q21	0	37.5
CCDC82	11q21	0	37.5
JRKL	11q21	0	37.5
JRKL-AS1	11q21	0	37.5
CNTN5	11q22.1	0	37.5
LOC100128386	11q22.1	0	37.5
ARHGAP42	11q22.1	0	37.5
TMEM133	11q22.1	0	37.5
PGR	11q22.1	0	37.5
TRPC6	11q22.1	0	37.5
ANGPTL5	11q22.1	0	37.5
KIAA1377	11q22.1	0	37.5
C11orf70	11q22.1	0	37.5
BIRC3	11q22.2	0	37.5
BIRC2	11q22.2	0	37.5
TMEM123	11q22.2	0	37.5
MMP7	11q22.2	0	37.5
MMP20	11q22.2	0	37.5
MMP27	11q22.2	0	37.5
MMP8	11q22.2	0	37.5
WTAPP1	11q22.2	0	37.5
MMP10	11q22.2	0	37.5
MMP1	11q22.2	0	37.5
MMP3	11q22.2	0	37.5
MMP12	11q22.2	0	37.5
MMP13	11q22.2	0	37.5
DCUN1D5	11q22.3	0	37.5
DYNC2H1	11q22.3	0	37.5
PDGFD	11q22.3	0	37.5
CASP12	11q22.3	0	37.5
LOC643733	11q22.3	0	37.5
CASP4	11q22.3	0	37.5
CASP5	11q22.3	0	37.5
CARD16	11q22.3	0	37.5
CARD17	11q22.3	0	37.5
CARD18	11q22.3	0	37.5
GRIA4	11q22.3	0	37.5
MSANTD4	11q22.3	0	37.5
KBTBD3	11q22.3	0	37.5
AASDHPPT	11q22.3	0	37.5
GUCY1A2	11q22.3	0	37.5
CWF19L2	11q22.3	0	37.5
ALKBH8	11q22.3	0	37.5
ELMOD1	11q22.3	0	37.5
SLN	11q22.3	0	37.5
SLC35F2	11q22.3	0	37.5
RAB39A	11q22.3	0	37.5
CUL5	11q22.3	0	37.5
ACAT1	11q22.3	0	37.5
NPAT	11q22.3	0	37.5
ATM	11q22.3	0	37.5
C11orf65	11q22.3	0	37.5
KDELC2	11q22.3	0	37.5
EXPH5	11q22.3	0	37.5
DDX10	11q22.3	0	37.5
SKCG-1	11q22.3	0	37.5
C11orf87	11q22.3	0	37.5
ZC3H12C	11q22.3	0	37.5
RDX	11q22.3	0	37.5
FDX1	11q22.3	0	37.5
C11orf53	11q23.1	0	37.5
C11orf93	11q23.1	0	37.5
POU2AF1	11q23.1	0	37.5
BTG4	11q23.1	0	37.5
C11orf88	11q23.1	0	37.5
LAYN	11q23.1	0	37.5
SIK2	11q23.1	0	37.5
PPP2R1B	11q23.1	0	37.5
ALG9	11q23.1	0	37.5
FDXACB1	11q23.1	0	37.5
C11orf1	11q23.1	0	37.5
CRYAB	11q23.1	0	37.5
HSPB2	11q23.1	0	37.5
C11orf52	11q23.1	0	37.5
DIXDC1	11q23.1	0	37.5
DLAT	11q23.1	0	37.5
C11orf57	11q23.1	0	37.5
TIMM8B	11q23.1	0	37.5
IL18	11q23.1	0	37.5
TEX12	11q23.1	0	37.5
BCO2	11q23.1	0	37.5
C11orf34	11q23.1	0	37.5
PTS	11q23.1	0	37.5
LOC283140	11q23.1	0	37.5
LOC387810	11q23.1	0	37.5
NCAM1	11q23.2	0	37.5
TTC12	11q23.2	0	37.5
ANKK1	11q23.2	0	37.5
DRD2	11q23.2	0	37.5
TMPRSS5	11q23.2	0	37.5
ZW10	11q23.2	0	37.5
USP28	11q23.2	0	37.5
HTR3B	11q23.2	0	37.5
HTR3A	11q23.2	0	37.5
ZBTB16	11q23.2	12.5	37.5
NNMT	11q23.2	12.5	37.5
C11orf71	11q23.2	12.5	37.5
RBM7	11q23.2	12.5	37.5
REXO2	11q23.2	12.5	37.5
NXPE1	11q23.2	12.5	37.5
NXPE4	11q23.3	12.5	37.5
NXPE2	11q23.3	12.5	37.5
CADM1	11q23.3	0	37.5
LINC00900	11q23.3	0	37.5
BUD13	11q23.3	0	37.5
ZNF259	11q23.3	0	37.5
APOA5	11q23.3	0	37.5
APOA4	11q23.3	0	37.5
APOC3	11q23.3	0	37.5
APOA1	11q23.3	0	37.5
SIK3	11q23.3	0	37.5
PAFAH1B2	11q23.3	0	37.5
SIDT2	11q23.3	0	37.5
PCSK7	11q23.3	0	37.5
RNF214	11q23.3	0	37.5
BACE1	11q23.3	0	37.5
CEP164	11q23.3	0	37.5
DSCAML1	11q23.3	0	37.5
FXYD2	11q23.3	0	37.5
FXYD6-FXYD2	11q23.3	0	37.5
FXYD6	11q23.3	0	37.5
TMPRSS13	11q23.3	0	37.5
IL10RA	11q23.3	0	37.5
TMPRSS4	11q23.3	0	37.5
SCN4B	11q23.3	0	37.5
SCN2B	11q23.3	0	37.5
AMICA1	11q23.3	0	37.5
MPZL3	11q23.3	0	37.5
MPZL2	11q23.3	0	37.5
CD3E	11q23.3	0	37.5
CD3D	11q23.3	0	37.5
UBE4A	11q23.3	0	37.5
ATP5L	11q23.3	0	37.5
KMT2A	11q23.3	0	37.5
TMEM25	11q23.3	0	37.5
IFT46	11q23.3	0	37.5
ARCN1	11q23.3	0	37.5
PHLDB1	11q23.3	0	37.5
PVRL1	11q23.3	0	37.5
TRIM29	11q23.3	0	37.5
OAF	11q23.3	0	37.5
POU2F3	11q23.3	0	37.5
TMEM136	11q23.3	0	37.5
ARHGEF12	11q23.3	0	37.5
GRIK4	11q23.3	0	37.5
TBCEL	11q23.3	0	37.5
TECTA	11q23.3	0	37.5
SC5D	11q23.3	0	37.5
SORL1	11q24.1	0	37.5
MIR100HG	11q24.1	0	37.5
MIRLET7A2	11q24.1	0	37.5
UBASH3B	11q24.1	0	37.5
CRTAM	11q24.1	0	37.5
C11orf63	11q24.1	0	37.5
BSX	11q24.1	0	37.5
LOC341056	11q24.1	0	37.5
HSPA8	11q24.1	0	37.5
CLMP	11q24.1	0	37.5
LOC100128242	11q24.1	0	37.5
GRAMD1B	11q24.1	0	37.5
SCN3B	11q24.1	0	37.5
ZNF202	11q24.1	0	37.5
OR6X1	11q24.1	0	37.5
OR6M1	11q24.1	0	37.5
OR8D4	11q24.1	0	37.5
OR4D5	11q24.1	0	37.5
OR6T1	11q24.1	0	37.5
OR10G4	11q24.1	0	37.5
OR10G7	11q24.2	0	37.5
VWA5A	11q24.2	0	37.5
OR10D1P	11q24.2	0	37.5
OR10D3	11q24.2	0	37.5
OR8G2	11q24.2	0	37.5
OR8G1	11q24.2	0	37.5
OR8D1	11q24.2	0	37.5
OR8D2	11q24.2	0	37.5
OR8B2	11q24.2	0	37.5
OR8B3	11q24.2	0	37.5
OR8B4	11q24.2	0	37.5
OR8B8	11q24.2	0	37.5
OR8A1	11q24.2	0	37.5
PANX3	11q24.2	0	37.5
TBRG1	11q24.2	0	37.5
SIAE	11q24.2	0	37.5
SPA17	11q24.2	0	37.5
NRGN	11q24.2	0	37.5
VSIG2	11q24.2	0	37.5
ESAM	11q24.2	0	37.5
MSANTD2	11q24.2	0	37.5
LOC100507283	11q24.2	0	37.5
ROBO3	11q24.2	0	37.5
ROBO4	11q24.2	0	37.5
HEPACAM	11q24.2	0	37.5
CCDC15	11q24.2	0	37.5
SLC37A2	11q24.2	0	37.5
TMEM218	11q24.2	0	37.5
PKNOX2	11q24.2	0	37.5
FEZ1	11q24.2	0	37.5
EI24	11q24.2	0	37.5
STT3A	11q24.2	0	37.5
CHEK1	11q24.2	0	37.5
ACRV1	11q24.2	0	37.5
PATE1	11q24.2	0	37.5
PATE2	11q24.2	0	37.5
PATE3	11q24.2	0	37.5
PATE4	11q24.2	0	37.5
HYLS1	11q24.2	0	37.5
PUS3	11q24.2	0	37.5
DDX25	11q24.2	0	37.5
LOC338667	11q24.2	0	37.5
CDON	11q24.2	0	37.5
RPUSD4	11q24.2	0	37.5
FAM118B	11q24.2	0	37.5
SRPR	11q24.2	0	37.5
FOXRED1	11q24.2	0	37.5
TIRAP	11q24.2	0	37.5
DCPS	11q24.2	0	37.5
ST3GAL4	11q24.2	0	37.5
KIRREL3	11q24.2	0	37.5
KIRREL3-AS3	11q24.2	0	37.5
ETS1	11q24.3	0	37.5
FLI1	11q24.3	0	37.5
KCNJ1	11q24.3	0	37.5
C11orf45	11q24.3	0	37.5
KCNJ5	11q24.3	0	37.5
TP53AIP1	11q24.3	0	37.5
ARHGAP32	11q24.3	0	37.5
BARX2	11q24.3	0	37.5
TMEM45B	11q24.3	0	37.5
NFRKB	11q24.3	0	37.5
PRDM10	11q24.3	0	37.5
APLP2	11q24.3	0	37.5
ST14	11q24.3	0	37.5
ADAMTS8	11q24.3	0	37.5
ADAMTS15	11q24.3	0	37.5
C11orf44	11q24.3	0	37.5
LOC100507431	11q24.3	0	37.5
SNX19	11q24.3	0	37.5
NTM	11q25	0	37.5
OPCML	11q25	0	37.5
LOC646522	11q25	0	37.5
SPATA19	11q25	0	37.5
LOC646543	11q25	0	37.5
IGSF9B	11q25	0	37.5
LOC100128239	11q25	0	37.5
JAM3	11q25	0	37.5
NCAPD3	11q25	0	37.5
VPS26B	11q25	0	37.5
THYN1	11q25	0	37.5
ACAD8	11q25	0	37.5
GLB1L3	11q25	0	37.5
GLB1L2	11q25	0	37.5
B3GAT1	11q25	0	37.5
LOC283177	11q25	0	37.5
LOC729305	11q25	0	37.5
LOC100507548	11q25	0	37.5
LOC100509445	12p11.21	37.5	0
GPC6	13q31.3	0	37.5
DCT	13q32.1	0	37.5
TGDS	13q32.1	0	37.5
GPR180	13q32.1	0	37.5
SOX21	13q32.1	0	37.5
LINC00557	13q32.1	0	37.5
ABCC4	13q32.1	0	37.5
CLDN10	13q32.1	0	37.5
DZIP1	13q32.1	0	37.5
DNAJC3	13q32.1	0	37.5
UGGT2	13q32.1	0	37.5
HS6ST3	13q32.1	0	37.5
HSP90AB6P	13q32.1	0	37.5
OXGR1	13q32.1	0	37.5
MBNL2	13q32.1	0	37.5
RAP2A	13q32.1	0	37.5
IPO5	13q32.2	0	37.5
FARP1	13q32.2	0	37.5
STK24	13q32.2	0	37.5
SLC15A1	13q32.3	0	37.5
DOCK9	13q32.3	0	37.5
UBAC2-AS1	13q32.3	0	37.5
GPR18	13q32.3	0	37.5
UBAC2	13q32.3	0	37.5
TM9SF2	13q32.3	0	37.5
CLYBL	13q32.3	0	37.5
ZIC5	13q32.3	0	37.5
ZIC2	13q32.3	0	37.5
PCCA	13q32.3	0	37.5
GGACT	13q32.3	0	37.5
TMTC4	13q32.3	0	37.5
NALCN-AS1	13q32.3	0	37.5
NALCN	13q33.1	0	37.5
ITGBL1	13q33.1	0	37.5
FGF14	13q33.1	0	37.5
TPP2	13q33.1	0	37.5
METTL21C	13q33.1	0	37.5
CCDC168	13q33.1	0	37.5
TEX30	13q33.1	0	37.5
KDELC1	13q33.1	0	37.5
BIVM	13q33.1	0	37.5
BIVM-ERCC5	13q33.1	0	37.5
ERCC5	13q33.1	0	37.5
METTL21EP	13q33.1	0	37.5
SLC10A2	13q33.1	0	37.5
DAOA-AS1	13q33.2	0	37.5
DAOA	13q33.2	0	37.5
LINC00343	13q33.2	0	37.5
LINC00460	13q33.3	0	37.5
EFNB2	13q33.3	0	37.5
ARGLU1	13q33.3	0	37.5
LINC00443	13q33.3	0	37.5
FAM155A	13q33.3	0	37.5
LIG4	13q33.3	0	37.5
ABHD13	13q33.3	0	37.5
TNFSF13B	13q33.3	0	37.5
MYO16	13q33.3	0	37.5
IRS2	13q34	0	37.5
COL4A1	13q34	0	37.5
COL4A2	13q34	0	37.5
RAB20	13q34	0	37.5
CARKD	13q34	0	37.5
CARS2	13q34	0	37.5
ING1	13q34	0	37.5
LINC00567	13q34	0	37.5
LINC00346	13q34	0	37.5
ANKRD10	13q34	0	37.5
ARHGEF7	13q34	0	37.5
TEX29	13q34	0	37.5
SOX1	13q34	0	37.5
LINC00403	13q34	0	37.5
SPACA7	13q34	0	37.5
TUBGCP3	13q34	0	37.5
C13orf35	13q34	0	37.5
ATP11A	13q34	0	37.5
F7	13q34	0	37.5
F10	13q34	0	37.5
PROZ	13q34	0	37.5
PCID2	13q34	0	37.5
CUL4A	13q34	0	37.5
LAMP1	13q34	0	37.5
GRTP1	13q34	0	37.5
ADPRHL1	13q34	0	37.5
DCUN1D2	13q34	0	37.5
TMCO3	13q34	0	37.5
TFDP1	13q34	0	37.5
ATP4B	13q34	0	37.5
TMEM255B	13q34	0	37.5
LINC00452	13q34	0	37.5
RASA3	13q34	0	37.5
CDC16	13q34	0	37.5
UPF3A	13q34	0	37.5
CHAMP1	13q34	0	37.5
PSG1	19q13.2	0	37.5
PSG6	19q13.31	0	37.5
PSG7	19q13.31	0	37.5
PSG11	19q13.31	0	37.5
PSG2	19q13.31	0	37.5
