# Supplementary material for: Time series analysis of neoadjuvant chemotherapy and bevacizumab-treated breast carcinomas reveals a systemic shift in genomic aberrations
Source: Genome Med. 2018 Nov 29;10:92. doi: 10.1186/s13073-018-0601-y (PMC6262977; doi:10.1186/s13073-018-0601-y)
Supplement: Supplementary file 6 — Table S5. Aberrant genes in > 30% of the samples at week 12 within the Chemotherapy arm. (XLSX 71 kb) [file 13073_2018_601_MOESM6_ESM.xlsx]

## Sheet: Table S5
Table S5: Genes where >30% of tumors had gain or deletion at week 12 in Chemotherapy-arm
Gene	Chromosome and cytoband	Samples with gain (%)	Samples with deletion (%)
LOC101060595	1q21.1	36.4	9.1
HFE2	1q21.1	36.4	9.1
TXNIP	1q21.1	36.4	9.1
POLR3GL	1q21.1	36.4	9.1
ANKRD34A	1q21.1	36.4	9.1
LIX1L	1q21.1	36.4	9.1
PEX11B	1q21.1	36.4	9.1
ITGA10	1q21.1	36.4	9.1
ANKRD35	1q21.1	36.4	9.1
NUDT17	1q21.1	36.4	9.1
POLR3C	1q21.1	36.4	9.1
RNF115	1q21.1	36.4	9.1
CD160	1q21.1	36.4	9.1
PDZK1	1q21.1	36.4	9.1
LOC728989	1q21.1	36.4	9.1
PRKAB2	1q21.1	45.5	9.1
FMO5	1q21.1	45.5	9.1
CHD1L	1q21.1	45.5	9.1
BCL9	1q21.2	45.5	9.1
ACP6	1q21.2	45.5	9.1
GJA5	1q21.2	45.5	9.1
GJA8	1q21.2	45.5	9.1
HIST2H2BE	1q21.2	45.5	9.1
SV2A	1q21.2	45.5	9.1
SF3B4	1q21.2	45.5	9.1
MTMR11	1q21.2	45.5	9.1
OTUD7B	1q21.2	45.5	9.1
VPS45	1q21.2	45.5	9.1
PLEKHO1	1q21.2	45.5	9.1
ANP32E	1q21.2	45.5	9.1
CA14	1q21.2	45.5	9.1
APH1A	1q21.2	45.5	9.1
C1orf51	1q21.2	45.5	9.1
MRPS21	1q21.2	45.5	9.1
PRPF3	1q21.2	45.5	9.1
RPRD2	1q21.3	45.5	9.1
TARS2	1q21.3	45.5	9.1
ECM1	1q21.3	45.5	9.1
LINC00568	1q21.3	45.5	9.1
ADAMTSL4	1q21.3	45.5	9.1
MCL1	1q21.3	45.5	9.1
ENSA	1q21.3	45.5	9.1
GOLPH3L	1q21.3	45.5	9.1
HORMAD1	1q21.3	45.5	9.1
CTSS	1q21.3	45.5	9.1
CTSK	1q21.3	45.5	9.1
ARNT	1q21.3	45.5	9.1
SETDB1	1q21.3	45.5	9.1
CERS2	1q21.3	45.5	9.1
ANXA9	1q21.3	45.5	9.1
FAM63A	1q21.3	45.5	9.1
PRUNE	1q21.3	45.5	9.1
BNIPL	1q21.3	45.5	9.1
CDC42SE1	1q21.3	45.5	9.1
MLLT11	1q21.3	45.5	9.1
GABPB2	1q21.3	45.5	9.1
SEMA6C	1q21.3	45.5	9.1
TMOD4	1q21.3	45.5	9.1
VPS72	1q21.3	45.5	9.1
PIP5K1A	1q21.3	45.5	9.1
PSMD4	1q21.3	45.5	9.1
ZNF687	1q21.3	45.5	9.1
PI4KB	1q21.3	45.5	9.1
RFX5	1q21.3	45.5	9.1
SELENBP1	1q21.3	45.5	9.1
PSMB4	1q21.3	45.5	9.1
POGZ	1q21.3	45.5	9.1
CGN	1q21.3	45.5	9.1
TUFT1	1q21.3	45.5	9.1
SNX27	1q21.3	45.5	9.1
CELF3	1q21.3	45.5	9.1
RIIAD1	1q21.3	45.5	9.1
MRPL9	1q21.3	45.5	9.1
OAZ3	1q21.3	45.5	9.1
TDRKH	1q21.3	45.5	9.1
LINGO4	1q21.3	45.5	9.1
RORC	1q21.3	45.5	9.1
THEM5	1q21.3	45.5	9.1
THEM4	1q21.3	45.5	9.1
S100A10	1q21.3	45.5	9.1
S100A11	1q21.3	45.5	9.1
TCHHL1	1q21.3	45.5	9.1
TCHH	1q21.3	45.5	9.1
RPTN	1q21.3	45.5	9.1
FLG-AS1	1q21.3	45.5	9.1
FLG	1q21.3	45.5	9.1
FLG2	1q21.3	45.5	9.1
CRNN	1q21.3	45.5	9.1
LCE5A	1q21.3	45.5	9.1
CRCT1	1q21.3	45.5	9.1
LCE3E	1q21.3	45.5	9.1
LCE3D	1q21.3	45.5	9.1
LCE3C	1q21.3	45.5	9.1
LCE3B	1q21.3	45.5	9.1
LCE3A	1q21.3	45.5	9.1
LCE2C	1q21.3	45.5	9.1
LCE2B	1q21.3	45.5	9.1
LCE2A	1q21.3	45.5	9.1
LCE4A	1q21.3	45.5	9.1
C1orf68	1q21.3	45.5	9.1
KPRP	1q21.3	45.5	9.1
LCE1F	1q21.3	45.5	9.1
LCE1E	1q21.3	45.5	9.1
LCE1D	1q21.3	45.5	9.1
LCE1C	1q21.3	45.5	9.1
LCE1B	1q21.3	45.5	9.1
SMCP	1q21.3	45.5	9.1
IVL	1q21.3	45.5	9.1
SPRR4	1q21.3	45.5	9.1
SPRR1A	1q21.3	45.5	9.1
SPRR3	1q21.3	45.5	9.1
SPRR1B	1q21.3	45.5	9.1
SPRR2D	1q21.3	45.5	9.1
SPRR2B	1q21.3	45.5	9.1
SPRR2G	1q21.3	45.5	9.1
LELP1	1q21.3	45.5	9.1
PRR9	1q21.3	45.5	9.1
LOR	1q21.3	45.5	9.1
PGLYRP3	1q21.3	45.5	9.1
PGLYRP4	1q21.3	45.5	9.1
S100A9	1q21.3	45.5	9.1
S100A12	1q21.3	45.5	9.1
S100A8	1q21.3	45.5	9.1
S100A7L2	1q21.3	45.5	9.1
S100A7	1q21.3	45.5	9.1
S100A5	1q21.3	45.5	9.1
S100A4	1q21.3	45.5	9.1
S100A2	1q21.3	45.5	9.1
S100A16	1q21.3	45.5	9.1
S100A1	1q21.3	45.5	9.1
CHTOP	1q21.3	45.5	9.1
SNAPIN	1q21.3	45.5	9.1
ILF2	1q21.3	45.5	9.1
NPR1	1q21.3	45.5	9.1
INTS3	1q21.3	45.5	9.1
SLC27A3	1q21.3	45.5	9.1
GATAD2B	1q21.3	45.5	9.1
CRTC2	1q21.3	45.5	9.1
SLC39A1	1q21.3	45.5	9.1
NUP210L	1q21.3	45.5	9.1
TPM3	1q21.3	45.5	9.1
C1orf189	1q21.3	45.5	9.1
C1orf43	1q21.3	45.5	9.1
UBAP2L	1q21.3	45.5	9.1
HAX1	1q21.3	45.5	9.1
AQP10	1q21.3	45.5	9.1
ATP8B2	1q21.3	45.5	9.1
IL6R	1q21.3	45.5	9.1
SHE	1q21.3	45.5	9.1
TDRD10	1q21.3	45.5	9.1
UBE2Q1	1q21.3	45.5	9.1
CHRNB2	1q21.3	45.5	9.1
ADAR	1q21.3	45.5	9.1
KCNN3	1q21.3	45.5	18.2
PMVK	1q21.3	45.5	9.1
PBXIP1	1q21.3	45.5	9.1
SHC1	1q21.3	45.5	9.1
CKS1B	1q21.3	45.5	9.1
FLAD1	1q21.3	45.5	9.1
DCST2	1q21.3	45.5	9.1
DCST1	1q22	45.5	9.1
ADAM15	1q22	45.5	9.1
EFNA1	1q22	45.5	9.1
DPM3	1q22	45.5	9.1
MTX1	1q22	45.5	9.1
GBAP1	1q22	45.5	9.1
GBA	1q22	45.5	9.1
SCAMP3	1q22	45.5	9.1
CLK2	1q22	45.5	9.1
HCN3	1q22	45.5	9.1
PKLR	1q22	45.5	9.1
FDPS	1q22	45.5	9.1
ASH1L	1q22	45.5	9.1
MSTO1	1q22	45.5	9.1
YY1AP1	1q22	45.5	9.1
DAP3	1q22	45.5	9.1
GON4L	1q22	45.5	9.1
SYT11	1q22	45.5	9.1
RIT1	1q22	45.5	9.1
ARHGEF2	1q22	45.5	9.1
SSR2	1q22	45.5	9.1
LAMTOR2	1q22	45.5	9.1
LMNA	1q22	45.5	9.1
SEMA4A	1q22	45.5	9.1
SLC25A44	1q22	45.5	9.1
PMF1-BGLAP	1q22	45.5	9.1
PAQR6	1q22	45.5	9.1
SMG5	1q22	45.5	9.1
CCT3	1q22	45.5	9.1
TSACC	1q22	45.5	9.1
RHBG	1q22	45.5	9.1
C1orf61	1q22	45.5	9.1
MEF2D	1q22	45.5	9.1
IQGAP3	1q23.1	45.5	9.1
TTC24	1q23.1	45.5	9.1
APOA1BP	1q23.1	45.5	9.1
GPATCH4	1q23.1	45.5	9.1
HAPLN2	1q23.1	45.5	9.1
BCAN	1q23.1	45.5	9.1
NES	1q23.1	45.5	9.1
CRABP2	1q23.1	45.5	9.1
ISG20L2	1q23.1	45.5	9.1
RRNAD1	1q23.1	45.5	9.1
HDGF	1q23.1	45.5	9.1
PRCC	1q23.1	45.5	9.1
SH2D2A	1q23.1	45.5	9.1
INSRR	1q23.1	45.5	9.1
NTRK1	1q23.1	45.5	9.1
PEAR1	1q23.1	45.5	9.1
LRRC71	1q23.1	45.5	9.1
ARHGEF11	1q23.1	45.5	9.1
ETV3L	1q23.1	45.5	9.1
ETV3	1q23.1	45.5	9.1
FCRL5	1q23.1	45.5	9.1
FCRL4	1q23.1	45.5	9.1
FCRL3	1q23.1	45.5	9.1
FCRL2	1q23.1	45.5	9.1
FCRL1	1q23.1	45.5	9.1
CD5L	1q23.1	45.5	9.1
KIRREL	1q23.1	45.5	9.1
LOC646268	1q23.1	45.5	9.1
CD1D	1q23.1	45.5	9.1
LOC100505799	1q23.1	45.5	9.1
CD1A	1q23.1	45.5	9.1
CD1C	1q23.1	45.5	9.1
CD1B	1q23.1	45.5	9.1
OR10T2	1q23.1	45.5	9.1
OR10K2	1q23.1	45.5	9.1
OR10K1	1q23.1	45.5	9.1
OR10R2	1q23.1	45.5	9.1
OR6Y1	1q23.1	45.5	9.1
OR6P1	1q23.1	45.5	9.1
OR10Z1	1q23.1	45.5	9.1
SPTA1	1q23.1	45.5	9.1
OR6K2	1q23.1	45.5	9.1
OR6K6	1q23.1	45.5	9.1
OR6N1	1q23.1	45.5	9.1
OR6N2	1q23.1	45.5	9.1
MNDA	1q23.1	45.5	9.1
PYHIN1	1q23.1	45.5	0
IFI16	1q23.1	45.5	0
AIM2	1q23.2	45.5	0
CADM3	1q23.2	45.5	0
DARC	1q23.2	45.5	0
FCER1A	1q23.2	45.5	0
OR10J3	1q23.2	45.5	0
OR10J1	1q23.2	45.5	0
OR10J5	1q23.2	45.5	0
APCS	1q23.2	45.5	0
CRP	1q23.2	45.5	0
DUSP23	1q23.2	45.5	0
FCRL6	1q23.2	45.5	0
SLAMF8	1q23.2	45.5	0
C1orf204	1q23.2	45.5	0
VSIG8	1q23.2	45.5	0
CCDC19	1q23.2	45.5	0
TAGLN2	1q23.2	45.5	0
IGSF9	1q23.2	45.5	0
SLAMF9	1q23.2	45.5	0
LOC100505633	1q23.2	45.5	0
PIGM	1q23.2	45.5	0
KCNJ10	1q23.2	45.5	0
KCNJ9	1q23.2	45.5	0
IGSF8	1q23.2	45.5	0
ATP1A2	1q23.2	45.5	0
ATP1A4	1q23.2	45.5	0
CASQ1	1q23.2	45.5	0
LOC729867	1q23.2	45.5	0
PEA15	1q23.2	45.5	0
DCAF8	1q23.2	45.5	0
PEX19	1q23.2	45.5	0
COPA	1q23.2	45.5	0
NCSTN	1q23.2	45.5	0
NHLH1	1q23.2	45.5	0
VANGL2	1q23.2	45.5	0
SLAMF6	1q23.2	45.5	0
CD84	1q23.3	45.5	0
SLAMF1	1q23.3	45.5	0
CD48	1q23.3	45.5	0
SLAMF7	1q23.3	45.5	0
LY9	1q23.3	45.5	0
CD244	1q23.3	45.5	0
ITLN1	1q23.3	45.5	0
F11R	1q23.3	45.5	0
USF1	1q23.3	45.5	0
ARHGAP30	1q23.3	45.5	0
PVRL4	1q23.3	45.5	0
KLHDC9	1q23.3	45.5	0
PFDN2	1q23.3	45.5	0
DEDD	1q23.3	45.5	0
UFC1	1q23.3	45.5	0
B4GALT3	1q23.3	45.5	0
NDUFS2	1q23.3	45.5	0
FCER1G	1q23.3	45.5	0
APOA2	1q23.3	45.5	0
NR1I3	1q23.3	45.5	0
PCP4L1	1q23.3	45.5	0
SDHC	1q23.3	45.5	0
C1orf192	1q23.3	45.5	0
HSPA6	1q23.3	45.5	0
FCRLA	1q23.3	45.5	0
FCRLB	1q23.3	45.5	0
DUSP12	1q23.3	45.5	0
ATF6	1q23.3	45.5	0
OLFML2B	1q23.3	45.5	0
NOS1AP	1q23.3	45.5	0
SH2D1B	1q23.3	45.5	0
UHMK1	1q23.3	45.5	0
UAP1	1q23.3	45.5	0
DDR2	1q23.3	45.5	0
HSD17B7	1q23.3	45.5	0
C1orf110	1q23.3	45.5	0
RGS4	1q23.3	45.5	0
RGS5	1q23.3	45.5	0
NUF2	1q23.3	45.5	0
PBX1	1q23.3	54.5	0
LMX1A	1q23.3	45.5	0
RXRG	1q23.3	45.5	0
LOC400794	1q24.1	45.5	0
LRRC52	1q24.1	45.5	0
MGST3	1q24.1	45.5	0
ALDH9A1	1q24.1	45.5	0
LOC440700	1q24.1	45.5	0
TMCO1	1q24.1	45.5	0
LOC100147773	1q24.1	45.5	0
UCK2	1q24.1	45.5	0
FAM78B	1q24.1	45.5	0
FMO9P	1q24.1	45.5	0
POGK	1q24.1	45.5	0
TADA1	1q24.1	45.5	0
ILDR2	1q24.1	45.5	0
MAEL	1q24.1	45.5	0
GPA33	1q24.1	45.5	0
DUSP27	1q24.1	45.5	0
POU2F1	1q24.2	45.5	0
CD247	1q24.2	45.5	0
CREG1	1q24.2	45.5	0
RCSD1	1q24.2	45.5	0
MPZL1	1q24.2	45.5	0
ADCY10	1q24.2	45.5	0
MPC2	1q24.2	45.5	0
DCAF6	1q24.2	45.5	0
GPR161	1q24.2	45.5	0
TIPRL	1q24.2	45.5	0
SFT2D2	1q24.2	45.5	0
ANKRD36BP1	1q24.2	45.5	0
TBX19	1q24.2	45.5	0
MIR557	1q24.2	45.5	0
LOC100505918	1q24.2	45.5	0
XCL2	1q24.2	45.5	0
XCL1	1q24.2	45.5	0
DPT	1q24.2	45.5	0
LINC00626	1q24.2	45.5	0
ATP1B1	1q24.2	45.5	0
NME7	1q24.2	45.5	0
BLZF1	1q24.2	45.5	0
CCDC181	1q24.2	45.5	0
SLC19A2	1q24.2	45.5	0
LOC100287813	1q24.2	45.5	0
F5	1q24.2	45.5	0
SELP	1q24.2	45.5	0
SELL	1q24.2	45.5	0
SELE	1q24.2	45.5	0
C1orf112	1q24.2	45.5	0
SCYL3	1q24.2	45.5	0
KIFAP3	1q24.2	45.5	0
METTL11B	1q24.2	45.5	0
LOC284688	1q24.2	45.5	0
GORAB	1q24.2	45.5	0
PRRX1	1q24.2	45.5	0
MROH9	1q24.3	45.5	0
FMO3	1q24.3	45.5	0
FMO6P	1q24.3	45.5	0
FMO2	1q24.3	45.5	0
FMO1	1q24.3	45.5	0
FMO4	1q24.3	45.5	0
PRRC2C	1q24.3	45.5	0
MYOC	1q24.3	45.5	0
VAMP4	1q24.3	45.5	0
METTL13	1q24.3	45.5	0
DNM3	1q24.3	45.5	0
PIGC	1q24.3	45.5	0
C1orf105	1q24.3	45.5	0
SUCO	1q24.3	45.5	0
TNFSF18	1q25.1	45.5	0
TNFSF4	1q25.1	45.5	0
SLC9C2	1q25.1	36.4	0
ANKRD45	1q25.1	36.4	0
KLHL20	1q25.1	36.4	0
CENPL	1q25.1	36.4	0
DARS2	1q25.1	36.4	0
GAS5-AS1	1q25.1	36.4	0
SNORD81	1q25.1	36.4	0
ZBTB37	1q25.1	36.4	0
SERPINC1	1q25.1	36.4	0
RC3H1	1q25.1	36.4	0
RABGAP1L	1q25.1	36.4	0
CACYBP	1q25.1	36.4	0
MRPS14	1q25.1	36.4	0
TNN	1q25.1	36.4	0
KIAA0040	1q25.1	36.4	0
TNR	1q25.1	45.5	0
RFWD2	1q25.2	45.5	0
PAPPA2	1q25.2	45.5	0
ASTN1	1q25.2	45.5	0
FAM5B	1q25.2	45.5	9.1
LOC100506128	1q25.2	45.5	0
SEC16B	1q25.2	36.4	0
RASAL2-AS1	1q25.2	36.4	0
RASAL2	1q25.2	36.4	9.1
LINC00083	1q25.2	36.4	9.1
TEX35	1q25.2	36.4	9.1
C1orf220	1q25.2	36.4	9.1
ANGPTL1	1q25.2	36.4	9.1
RALGPS2	1q25.2	36.4	9.1
FAM20B	1q25.2	36.4	9.1
TOR3A	1q25.2	36.4	9.1
ABL2	1q25.2	36.4	9.1
SOAT1	1q25.2	36.4	9.1
AXDND1	1q25.2	36.4	9.1
NPHS2	1q25.2	36.4	9.1
TDRD5	1q25.2	36.4	9.1
LOC100506206	1q25.2	36.4	9.1
FAM163A	1q25.2	36.4	9.1
TOR1AIP2	1q25.2	36.4	9.1
TOR1AIP1	1q25.2	36.4	9.1
CEP350	1q25.2	36.4	9.1
QSOX1	1q25.2	36.4	9.1
LHX4	1q25.2	36.4	9.1
ACBD6	1q25.3	36.4	9.1
XPR1	1q25.3	36.4	9.1
KIAA1614	1q25.3	36.4	9.1
STX6	1q25.3	36.4	9.1
MR1	1q25.3	36.4	9.1
IER5	1q25.3	36.4	9.1
GM140	1q25.3	36.4	9.1
CACNA1E	1q25.3	36.4	9.1
ZNF648	1q25.3	45.5	9.1
GLUL	1q25.3	45.5	9.1
TEDDM1	1q25.3	45.5	9.1
LINC00272	1q25.3	45.5	9.1
RGSL1	1q25.3	45.5	9.1
RNASEL	1q25.3	45.5	9.1
RGS16	1q25.3	45.5	9.1
LOC284648	1q25.3	45.5	9.1
RGS8	1q25.3	45.5	9.1
NPL	1q25.3	45.5	9.1
DHX9	1q25.3	45.5	9.1
SHCBP1L	1q25.3	45.5	9.1
LAMC1	1q25.3	45.5	9.1
LAMC2	1q25.3	54.5	0
NMNAT2	1q25.3	54.5	0
NCF2	1q25.3	54.5	0
SMG7	1q25.3	54.5	0
ARPC5	1q25.3	54.5	0
RGL1	1q25.3	54.5	0
COLGALT2	1q25.3	45.5	0
TSEN15	1q25.3	45.5	0
C1orf21	1q25.3	45.5	0
EDEM3	1q25.3	45.5	0
FAM129A	1q25.3	45.5	0
RNF2	1q25.3	45.5	0
TRMT1L	1q25.3	45.5	0
SWT1	1q25.3	45.5	0
IVNS1ABP	1q25.3	45.5	0
LOC100288079	1q25.3	45.5	0
HMCN1	1q31.1	45.5	0
PRG4	1q31.1	45.5	0
TPR	1q31.1	45.5	0
C1orf27	1q31.1	45.5	0
PDC	1q31.1	45.5	0
PTGS2	1q31.1	45.5	0
PLA2G4A	1q31.1	45.5	0
FAM5C	1q31.1	36.4	18.2
LOC440704	1q31.1	36.4	18.2
LOC100652834	1q31.2	36.4	18.2
RGS18	1q31.2	36.4	18.2
RGS21	1q31.2	36.4	18.2
RGS1	1q31.2	36.4	18.2
RGS13	1q31.2	36.4	18.2
MIR4426	1q31.2	36.4	18.2
RGS2	1q31.2	36.4	18.2
UCHL5	1q31.2	36.4	18.2
TROVE2	1q31.2	36.4	18.2
CDC73	1q31.2	36.4	18.2
B3GALT2	1q31.2	36.4	18.2
KCNT2	1q31.3	45.5	9.1
CFHR2	1q31.3	45.5	9.1
CFHR4	1q31.3	45.5	9.1
CFHR5	1q31.3	45.5	9.1
F13B	1q31.3	45.5	9.1
ASPM	1q31.3	45.5	9.1
CRB1	1q31.3	45.5	9.1
DENND1B	1q31.3	36.4	18.2
C1orf53	1q31.3	36.4	18.2
LHX9	1q31.3	36.4	18.2
NEK7	1q31.3	36.4	18.2
ATP6V1G3	1q31.3	36.4	18.2
PTPRC	1q31.3	36.4	18.2
MIR181A1HG	1q32.1	36.4	18.2
FLJ43585	1q32.1	45.5	9.1
LINC00862	1q32.1	45.5	9.1
ZNF281	1q32.1	45.5	9.1
KIF14	1q32.1	45.5	9.1
DDX59	1q32.1	45.5	9.1
CAMSAP2	1q32.1	45.5	9.1
GPR25	1q32.1	45.5	9.1
C1orf106	1q32.1	45.5	9.1
KIF21B	1q32.1	45.5	9.1
LOC100506546	1q32.1	45.5	9.1
CACNA1S	1q32.1	45.5	9.1
ASCL5	1q32.1	45.5	9.1
TMEM9	1q32.1	45.5	9.1
IGFN1	1q32.1	45.5	9.1
PKP1	1q32.1	45.5	9.1
TNNT2	1q32.1	45.5	9.1
LAD1	1q32.1	45.5	9.1
TNNI1	1q32.1	45.5	9.1
CSRP1	1q32.1	45.5	9.1
RPS10P7	1q32.1	45.5	9.1
NAV1	1q32.1	45.5	9.1
IPO9	1q32.1	45.5	9.1
LMOD1	1q32.1	45.5	9.1
TIMM17A	1q32.1	45.5	9.1
RNPEP	1q32.1	45.5	9.1
ELF3	1q32.1	45.5	9.1
GPR37L1	1q32.1	45.5	9.1
ARL8A	1q32.1	45.5	9.1
PTPRVP	1q32.1	45.5	9.1
LGR6	1q32.1	45.5	9.1
UBE2T	1q32.1	45.5	9.1
PPP1R12B	1q32.1	45.5	9.1
SYT2	1q32.1	45.5	9.1
KDM5B	1q32.1	45.5	9.1
KDM5B-AS1	1q32.1	45.5	9.1
LOC148709	1q32.1	45.5	9.1
RABIF	1q32.1	45.5	9.1
KLHL12	1q32.1	45.5	9.1
ADIPOR1	1q32.1	45.5	9.1
CYB5R1	1q32.1	45.5	9.1
LOC401980	1q32.1	45.5	9.1
TMEM183A	1q32.1	45.5	9.1
PPFIA4	1q32.1	45.5	9.1
MYOG	1q32.1	45.5	9.1
ADORA1	1q32.1	45.5	9.1
MYBPH	1q32.1	45.5	9.1
CHI3L1	1q32.1	45.5	9.1
CHIT1	1q32.1	45.5	9.1
LOC100506775	1q32.1	45.5	9.1
LOC730227	1q32.1	45.5	9.1
BTG2	1q32.1	45.5	9.1
FMOD	1q32.1	45.5	9.1
PRELP	1q32.1	45.5	9.1
OPTC	1q32.1	45.5	9.1
ATP2B4	1q32.1	45.5	9.1
LAX1	1q32.1	45.5	9.1
ZC3H11A	1q32.1	45.5	9.1
SNRPE	1q32.1	45.5	9.1
SOX13	1q32.1	45.5	9.1
ETNK2	1q32.1	45.5	9.1
REN	1q32.1	45.5	9.1
KISS1	1q32.1	45.5	9.1
GOLT1A	1q32.1	45.5	9.1
PLEKHA6	1q32.1	45.5	9.1
PIK3C2B	1q32.1	45.5	9.1
MDM4	1q32.1	45.5	9.1
LRRN2	1q32.1	45.5	9.1
NFASC	1q32.1	45.5	9.1
CNTN2	1q32.1	45.5	9.1
TMEM81	1q32.1	45.5	9.1
RBBP5	1q32.1	45.5	9.1
DSTYK	1q32.1	45.5	9.1
TMCC2	1q32.1	45.5	9.1
NUAK2	1q32.1	45.5	9.1
KLHDC8A	1q32.1	45.5	9.1
LEMD1-AS1	1q32.1	45.5	9.1
LEMD1	1q32.1	36.4	9.1
LOC284577	1q32.1	36.4	9.1
CDK18	1q32.1	36.4	9.1
MFSD4	1q32.1	36.4	9.1
ELK4	1q32.1	36.4	9.1
SLC45A3	1q32.1	36.4	9.1
NUCKS1	1q32.1	36.4	9.1
RAB7L1	1q32.1	36.4	9.1
SLC41A1	1q32.1	36.4	9.1
PM20D1	1q32.1	36.4	9.1
SLC26A9	1q32.1	36.4	9.1
SRGAP2	1q32.1	36.4	9.1
RASSF5	1q32.1	36.4	9.1
EIF2D	1q32.1	36.4	9.1
DYRK3	1q32.1	36.4	9.1
MAPKAPK2	1q32.1	36.4	9.1
IL10	1q32.1	36.4	9.1
IL19	1q32.1	36.4	9.1
IL20	1q32.1	36.4	9.1
IL24	1q32.1	36.4	9.1
FAIM3	1q32.1	36.4	9.1
PIGR	1q32.1	36.4	9.1
FCAMR	1q32.1	36.4	9.1
C1orf116	1q32.1	36.4	9.1
YOD1	1q32.2	36.4	9.1
PFKFB2	1q32.2	36.4	9.1
C4BPB	1q32.2	36.4	9.1
C4BPA	1q32.2	36.4	9.1
CD55	1q32.2	36.4	9.1
CR2	1q32.2	36.4	9.1
CR1	1q32.2	36.4	9.1
CR1L	1q32.2	36.4	9.1
CD46	1q32.2	36.4	9.1
MIR29B2	1q32.2	36.4	9.1
CD34	1q32.2	36.4	9.1
PLXNA2	1q32.2	36.4	9.1
LOC100509303	1q32.2	36.4	9.1
MIR205HG	1q32.2	36.4	9.1
CAMK1G	1q32.2	36.4	9.1
LAMB3	1q32.2	36.4	9.1
HSD11B1	1q32.2	36.4	9.1
TRAF3IP3	1q32.2	36.4	9.1
C1orf74	1q32.2	36.4	9.1
IRF6	1q32.2	36.4	9.1
DIEXF	1q32.2	36.4	18.2
SYT14	1q32.2	36.4	18.2
SERTAD4	1q32.2	36.4	18.2
HHAT	1q32.2	36.4	18.2
KCNH1	1q32.2	36.4	18.2
RCOR3	1q32.2	36.4	18.2
TRAF5	1q32.3	36.4	18.2
LINC00467	1q32.3	36.4	18.2
RD3	1q32.3	36.4	18.2
SLC30A1	1q32.3	36.4	18.2
NEK2	1q32.3	36.4	18.2
LOC91548	1q32.3	36.4	18.2
LPGAT1	1q32.3	36.4	18.2
INTS7	1q32.3	36.4	18.2
DTL	1q32.3	36.4	18.2
PPP2R5A	1q32.3	36.4	18.2
TMEM206	1q32.3	36.4	18.2
NENF	1q32.3	36.4	18.2
ATF3	1q32.3	36.4	18.2
FAM71A	1q32.3	36.4	18.2
BATF3	1q32.3	36.4	18.2
NSL1	1q32.3	36.4	18.2
TATDN3	1q32.3	36.4	18.2
C1orf227	1q32.3	36.4	18.2
FLVCR1-AS1	1q32.3	36.4	27.3
FLVCR1	1q32.3	36.4	36.4
VASH2	1q32.3	36.4	18.2
ANGEL2	1q32.3	36.4	18.2
RPS6KC1	1q32.3	36.4	18.2
PROX1	1q32.3	36.4	18.2
SMYD2	1q41	36.4	18.2
PTPN14	1q41	36.4	18.2
CENPF	1q41	36.4	18.2
KCNK2	1q41	36.4	18.2
KCTD3	1q41	36.4	18.2
USH2A	1q41	36.4	18.2
ESRRG	1q41	45.5	9.1
GPATCH2	1q41	45.5	9.1
SPATA17	1q41	45.5	9.1
LINC00210	1q41	45.5	9.1
RRP15	1q41	45.5	9.1
TGFB2	1q41	45.5	9.1
LYPLAL1	1q41	45.5	9.1
SLC30A10	1q41	45.5	9.1
EPRS	1q41	45.5	9.1
BPNT1	1q41	45.5	9.1
IARS2	1q41	45.5	9.1
AURKAPS1	1q41	45.5	9.1
MARK1	1q41	36.4	9.1
C1orf115	1q41	36.4	9.1
35854	1q41	36.4	9.1
35489	1q41	36.4	9.1
HLX	1q41	36.4	9.1
C1orf140	1q41	36.4	9.1
DUSP10	1q41	36.4	9.1
HHIPL2	1q41	36.4	9.1
TAF1A	1q41	36.4	9.1
LOC100506161	1q41	36.4	9.1
AIDA	1q41	36.4	9.1
BROX	1q41	36.4	9.1
FAM177B	1q41	36.4	9.1
DISP1	1q41	36.4	9.1
TLR5	1q41	36.4	9.1
SUSD4	1q41	36.4	9.1
C1orf65	1q41	36.4	9.1
CAPN8	1q41	36.4	9.1
CAPN2	1q41	36.4	9.1
TP53BP2	1q41	36.4	9.1
LOC100287497	1q42.11	36.4	9.1
FBXO28	1q42.11	36.4	9.1
DEGS1	1q42.11	36.4	9.1
NVL	1q42.11	36.4	9.1
CNIH4	1q42.11	36.4	9.1
WDR26	1q42.11	36.4	9.1
CNIH3	1q42.12	36.4	9.1
DNAH14	1q42.12	36.4	9.1
LBR	1q42.12	36.4	9.1
ENAH	1q42.12	36.4	9.1
SRP9	1q42.12	36.4	9.1
EPHX1	1q42.12	36.4	9.1
TMEM63A	1q42.12	36.4	9.1
PYCR2	1q42.12	36.4	9.1
LEFTY2	1q42.12	36.4	9.1
SDE2	1q42.12	36.4	9.1
H3F3A	1q42.12	36.4	9.1
ACBD3	1q42.12	36.4	9.1
LIN9	1q42.12	36.4	9.1
PARP1	1q42.12	36.4	9.1
C1orf95	1q42.12	36.4	9.1
ITPKB	1q42.12	36.4	9.1
PSEN2	1q42.13	36.4	9.1
ADCK3	1q42.13	36.4	9.1
ZNF678	1q42.13	36.4	9.1
ZNF847P	1q42.13	36.4	9.1
JMJD4	1q42.13	36.4	9.1
SNAP47	1q42.13	36.4	9.1
PRSS38	1q42.13	36.4	9.1
WNT9A	1q42.13	36.4	9.1
WNT3A	1q42.13	36.4	9.1
ARF1	1q42.13	36.4	9.1
C1orf35	1q42.13	36.4	9.1
MRPL55	1q42.13	36.4	9.1
IBA57	1q42.13	36.4	9.1
C1orf145	1q42.13	36.4	9.1
OBSCN	1q42.13	36.4	9.1
TRIM11	1q42.13	36.4	9.1
HIST3H3	1q42.13	36.4	9.1
HIST3H2A	1q42.13	36.4	9.1
RNF187	1q42.13	36.4	9.1
RHOU	1q42.13	36.4	9.1
TMEM78	1q42.13	36.4	9.1
RAB4A	1q42.13	36.4	9.1
SPHAR	1q42.13	36.4	9.1
CCSAP	1q42.13	36.4	9.1
ACTA1	1q42.13	36.4	9.1
NUP133	1q42.13	36.4	9.1
ABCB10	1q42.13	36.4	9.1
TAF5L	1q42.13	36.4	9.1
URB2	1q42.13	36.4	9.1
GALNT2	1q42.13	36.4	9.1
PGBD5	1q42.13	36.4	9.1
COG2	1q42.2	36.4	9.1
AGT	1q42.2	36.4	9.1
C1orf198	1q42.2	36.4	9.1
TTC13	1q42.2	36.4	9.1
ARV1	1q42.2	36.4	18.2
FAM89A	1q42.2	36.4	18.2
TRIM67	1q42.2	36.4	18.2
C1orf131	1q42.2	36.4	18.2
GNPAT	1q42.2	36.4	18.2
EXOC8	1q42.2	36.4	18.2
SPRTN	1q42.2	36.4	18.2
EGLN1	1q42.2	36.4	18.2
TSNAX	1q42.2	36.4	18.2
LINC00582	1q42.2	36.4	18.2
DISC1	1q42.2	36.4	18.2
SIPA1L2	1q42.2	36.4	18.2
MAP10	1q42.2	36.4	18.2
NTPCR	1q42.2	36.4	18.2
PCNXL2	1q42.2	36.4	18.2
KIAA1804	1q42.2	36.4	18.2
KCNK1	1q42.2	36.4	18.2
SLC35F3	1q42.2	36.4	18.2
COA6	1q42.2	36.4	18.2
TARBP1	1q42.2	36.4	18.2
LOC100506795	1q42.2	36.4	18.2
IRF2BP2	1q42.3	36.4	18.2
LINC00184	1q42.3	36.4	18.2
LOC148638	1q42.3	36.4	18.2
LOC100506810	1q42.3	36.4	18.2
TOMM20	1q42.3	36.4	18.2
RBM34	1q42.3	36.4	18.2
ARID4B	1q42.3	36.4	18.2
GGPS1	1q42.3	36.4	18.2
TBCE	1q42.3	36.4	18.2
B3GALNT2	1q42.3	36.4	18.2
GNG4	1q42.3	36.4	18.2
LYST	1q42.3	36.4	18.2
NID1	1q42.3	36.4	18.2
GPR137B	1q42.3	36.4	18.2
ERO1LB	1q42.3	36.4	18.2
EDARADD	1q43	36.4	18.2
LGALS8	1q43	36.4	18.2
HEATR1	1q43	36.4	18.2
ACTN2	1q43	36.4	18.2
MTR	1q43	36.4	18.2
RYR2	1q43	36.4	18.2
LOC100130331	1q43	36.4	18.2
ZP4	1q43	36.4	18.2
LOC339535	1q43	36.4	18.2
CHRM3	1q43	36.4	18.2
RPS7P5	1q43	36.4	18.2
FMN2	1q43	36.4	18.2
GREM2	1q43	36.4	18.2
LOC100506929	1q43	36.4	18.2
RGS7	1q43	36.4	18.2
FH	1q43	36.4	18.2
KMO	1q43	36.4	18.2
OPN3	1q43	36.4	18.2
WDR64	1q43	36.4	18.2
EXO1	1q43	36.4	18.2
PLD5	1q43	36.4	18.2
CEP170	1q43	36.4	9.1
SDCCAG8	1q43	36.4	9.1
AKT3	1q44	36.4	9.1
LOC339529	1q44	36.4	9.1
ZBTB18	1q44	45.5	9.1
C1orf100	1q44	45.5	9.1
ADSS	1q44	45.5	9.1
DESI2	1q44	45.5	9.1
COX20	1q44	45.5	9.1
HNRNPU-AS1	1q44	45.5	9.1
HNRNPU	1q44	45.5	9.1
EFCAB2	1q44	45.5	9.1
KIF26B	1q44	45.5	9.1
SMYD3	1q44	45.5	9.1
LOC255654	1q44	45.5	9.1
TFB2M	1q44	45.5	9.1
CNST	1q44	45.5	9.1
SCCPDH	1q44	45.5	9.1
LOC149134	1q44	45.5	9.1
AHCTF1	1q44	45.5	9.1
ZNF695	1q44	45.5	9.1
ZNF670	1q44	45.5	9.1
ZNF669	1q44	45.5	9.1
ZNF124	1q44	45.5	9.1
ZNF496	1q44	45.5	9.1
NLRP3	1q44	45.5	9.1
OR2B11	1q44	36.4	9.1
OR2C3	1q44	36.4	9.1
GCSAML	1q44	36.4	9.1
OR2G2	1q44	36.4	9.1
OR2G3	1q44	36.4	9.1
OR6F1	1q44	36.4	9.1
OR1C1	1q44	36.4	9.1
OR9H1P	1q44	36.4	9.1
OR14A16	1q44	36.4	9.1
OR11L1	1q44	36.4	9.1
TRIM58	1q44	36.4	9.1
OR2W3	1q44	36.4	9.1
OR2T8	1q44	36.4	9.1
OR2L13	1q44	36.4	9.1
OR2M1P	1q44	36.4	9.1
OR2M2	1q44	36.4	9.1
OR2M4	1q44	36.4	9.1
OR2T12	1q44	36.4	9.1
OR2M7	1q44	36.4	9.1
OR14C36	1q44	36.4	9.1
OR2T6	1q44	36.4	9.1
OR2T1	1q44	36.4	9.1
OR2T34	1q44	36.4	9.1
OR2T27	1q44	36.4	9.1
LYPD8	1q44	36.4	9.1
SH3BP5L	1q44	36.4	9.1
ZNF672	1q44	36.4	9.1
PGBD2	1q44	36.4	9.1
COQ3	6q16.2	0	36.4
TRHR	8q23.1	36.4	0
NUDCD1	8q23.1	36.4	0
TRPS1	8q23.3	36.4	0
LINC00536	8q23.3	36.4	0
EIF3H	8q23.3	36.4	0
UTP23	8q24.11	36.4	0
RAD21	8q24.11	36.4	0
AARD	8q24.11	36.4	0
SLC30A8	8q24.11	36.4	0
MED30	8q24.11	36.4	0
TNFRSF11B	8q24.12	36.4	0
COLEC10	8q24.12	36.4	0
MAL2	8q24.12	36.4	0
NOV	8q24.12	36.4	0
ENPP2	8q24.12	36.4	0
ATAD2	8q24.13	36.4	0
WDYHV1	8q24.13	36.4	0
FBXO32	8q24.13	36.4	0
KLHL38	8q24.13	36.4	0
ANXA13	8q24.13	36.4	0
FAM91A1	8q24.13	36.4	0
FER1L6	8q24.13	36.4	0
TMEM65	8q24.13	36.4	0
LOC100507018	8q24.13	36.4	0
RNF139	8q24.13	36.4	0
TATDN1	8q24.13	36.4	0
NDUFB9	8q24.13	36.4	0
MTSS1	8q24.13	36.4	0
LINC00964	8q24.13	36.4	0
ZNF572	8q24.13	36.4	0
SQLE	8q24.13	36.4	0
KIAA0196	8q24.13	36.4	0
NSMCE2	8q24.13	36.4	0
TRIB1	8q24.13	36.4	0
LINC00861	8q24.13	36.4	0
FAM84B	8q24.21	36.4	0
PCAT1	8q24.21	36.4	0
CCAT1	8q24.21	36.4	0
LOC727677	8q24.21	36.4	0
POU5F1B	8q24.21	36.4	0
MYC	8q24.21	36.4	0
PVT1	8q24.21	36.4	0
MIR1208	8q24.21	36.4	0
LOC728724	8q24.21	36.4	0
CCDC26	8q24.21	36.4	0
GSDMC	8q24.21	36.4	0
FAM49B	8q24.21	36.4	0
ASAP1	8q24.21	36.4	0
ADCY8	8q24.22	36.4	0
EFR3A	8q24.22	36.4	0
OC90	8q24.22	36.4	0
HHLA1	8q24.22	36.4	0
KCNQ3	8q24.22	36.4	0
HPYR1	8q24.22	36.4	0
LRRC6	8q24.22	36.4	0
TMEM71	8q24.22	36.4	0
PHF20L1	8q24.22	36.4	0
TG	8q24.22	36.4	0
WISP1	8q24.22	36.4	0
NDRG1	8q24.22	36.4	0
ST3GAL1	8q24.22	36.4	0
MIR30D	8q24.22	36.4	0
LOC286094	8q24.22	36.4	0
KHDRBS3	8q24.23	36.4	0
FLJ45872	8q24.23	36.4	0
FAM135B	8q24.23	36.4	0
COL22A1	8q24.3	36.4	0
KCNK9	8q24.3	36.4	0
TRAPPC9	8q24.3	36.4	0
AGO2	8q24.3	36.4	0
PTK2	8q24.3	36.4	0
DENND3	8q24.3	36.4	0
SLC45A4	8q24.3	36.4	0
LOC731779	8q24.3	36.4	0
GPR20	8q24.3	36.4	0
LOC401480	8q24.3	36.4	0
PTP4A3	8q24.3	36.4	0
MROH5	8q24.3	36.4	0
LINC00051	8q24.3	36.4	0
TSNARE1	8q24.3	36.4	0
LOC286121	8q24.3	36.4	0
BAI1	8q24.3	36.4	0
ARC	8q24.3	36.4	0
JRK	8q24.3	36.4	0
PSCA	8q24.3	36.4	0
LY6K	8q24.3	36.4	0
LOC100288181	8q24.3	36.4	0
THEM6	8q24.3	36.4	0
SLURP1	8q24.3	36.4	0
LYPD2	8q24.3	36.4	0
LYNX1	8q24.3	36.4	0
GML	8q24.3	36.4	0
CYP11B1	8q24.3	36.4	0
CYP11B2	8q24.3	36.4	0
LOC100133669	8q24.3	36.4	0
LY6H	8q24.3	36.4	0
GPIHBP1	8q24.3	36.4	0
ZFP41	8q24.3	36.4	0
GLI4	8q24.3	36.4	0
LOC100507316	8q24.3	36.4	0
ZNF696	8q24.3	36.4	0
TOP1MT	8q24.3	36.4	0
RHPN1	8q24.3	36.4	0
MAFA	8q24.3	36.4	0
ZC3H3	8q24.3	36.4	0
GSDMD	8q24.3	36.4	0
MROH6	8q24.3	36.4	0
EEF1D	8q24.3	36.4	0
PYCRL	8q24.3	36.4	0
ZNF623	8q24.3	36.4	0
ZNF707	8q24.3	36.4	0
FAM83H-AS1	8q24.3	36.4	0
SCRIB	8q24.3	36.4	0
PUF60	8q24.3	36.4	0
NRBP2	8q24.3	36.4	0
EPPK1	8q24.3	36.4	0
PLEC	8q24.3	36.4	0
PARP10	8q24.3	36.4	0
SPATC1	8q24.3	36.4	0
OPLAH	8q24.3	36.4	0
GPAA1	8q24.3	36.4	0
CYC1	8q24.3	36.4	0
LOC377711	8q24.3	36.4	0
BOP1	8q24.3	36.4	0
HSF1	8q24.3	36.4	0
DGAT1	8q24.3	36.4	0
SCRT1	8q24.3	36.4	0
VPS28	8q24.3	36.4	0
TONSL	8q24.3	36.4	0
CYHR1	8q24.3	36.4	0
FOXH1	8q24.3	36.4	0
PPP1R16A	8q24.3	36.4	0
LRRC14	8q24.3	36.4	0
ARHGAP39	8q24.3	36.4	0
LOC100996662	8q24.3	36.4	0
ZNF251	8q24.3	36.4	0
ZNF34	8q24.3	36.4	0
RPL8	8q24.3	36.4	0
ZNF517	8q24.3	36.4	0
ZNF7	8q24.3	36.4	0
ZNF250	8q24.3	36.4	0
ZNF16	8q24.3	36.4	0
ZNF252P	8q24.3	36.4	0
ZNF252P-AS1	8q24.3	36.4	0
C8orf33	8q24.3	36.4	0
C9orf66	9p24.3	0	36.4
OR1L8	9q33.2	0	36.4
FGF19	11q13.3	36.4	0
FGF3	11q13.3	36.4	0
LOC100127946	11q13.3	36.4	0
ANO1-AS2	11q13.3	36.4	0
ANO1	11q13.3	36.4	0
FADD	11q13.3	36.4	0
PPFIA1	11q13.3	36.4	0
CTTN	11q13.3	36.4	0
CASP12	11q22.3	0	36.4
LOC643733	11q22.3	0	36.4
CASP4	11q22.3	0	36.4
CASP5	11q22.3	0	36.4
CARD16	11q22.3	0	36.4
CARD17	11q22.3	0	36.4
CARD18	11q22.3	0	36.4
GRIA4	11q22.3	0	36.4
MSANTD4	11q22.3	0	36.4
KBTBD3	11q22.3	0	36.4
AASDHPPT	11q22.3	0	36.4
GUCY1A2	11q22.3	0	36.4
CWF19L2	11q22.3	0	36.4
ALKBH8	11q22.3	0	36.4
ELMOD1	11q22.3	0	36.4
SLN	11q22.3	0	36.4
SLC35F2	11q22.3	9.1	36.4
RAB39A	11q22.3	0	36.4
CUL5	11q22.3	0	36.4
ACAT1	11q22.3	0	36.4
NPAT	11q22.3	0	36.4
ATM	11q22.3	0	36.4
C11orf65	11q22.3	0	36.4
KDELC2	11q22.3	0	36.4
EXPH5	11q22.3	0	36.4
DDX10	11q22.3	0	36.4
SKCG-1	11q22.3	0	36.4
C11orf87	11q22.3	0	36.4
ZC3H12C	11q22.3	0	36.4
RDX	11q22.3	0	36.4
FDX1	11q22.3	0	36.4
C11orf53	11q23.1	0	36.4
C11orf93	11q23.1	0	36.4
POU2AF1	11q23.1	0	36.4
BTG4	11q23.1	0	36.4
C11orf88	11q23.1	0	36.4
LAYN	11q23.1	0	36.4
SIK2	11q23.1	0	36.4
PPP2R1B	11q23.1	0	36.4
ALG9	11q23.1	0	36.4
FDXACB1	11q23.1	0	36.4
C11orf1	11q23.1	0	36.4
CRYAB	11q23.1	0	36.4
HSPB2	11q23.1	0	36.4
C11orf52	11q23.1	0	36.4
DIXDC1	11q23.1	0	36.4
DLAT	11q23.1	0	36.4
C11orf57	11q23.1	0	36.4
TIMM8B	11q23.1	0	36.4
IL18	11q23.1	0	36.4
TEX12	11q23.1	0	36.4
BCO2	11q23.1	0	36.4
C11orf34	11q23.1	0	36.4
PTS	11q23.1	0	36.4
LOC283140	11q23.1	0	36.4
LOC387810	11q23.1	0	36.4
NCAM1	11q23.2	0	36.4
TTC12	11q23.2	0	36.4
ANKK1	11q23.2	0	36.4
DRD2	11q23.2	0	36.4
TMPRSS5	11q23.2	0	36.4
ZW10	11q23.2	0	36.4
USP28	11q23.2	0	36.4
HTR3B	11q23.2	0	36.4
HTR3A	11q23.2	0	36.4
ZBTB16	11q23.2	0	36.4
NNMT	11q23.2	0	36.4
C11orf71	11q23.2	0	36.4
RBM7	11q23.2	0	36.4
REXO2	11q23.2	0	36.4
NXPE1	11q23.2	0	36.4
NXPE4	11q23.3	0	36.4
NXPE2	11q23.3	0	36.4
CADM1	11q23.3	0	36.4
LINC00900	11q23.3	0	36.4
BUD13	11q23.3	0	36.4
ZNF259	11q23.3	0	36.4
APOA5	11q23.3	0	36.4
APOA4	11q23.3	0	36.4
APOC3	11q23.3	0	36.4
APOA1	11q23.3	0	36.4
SIK3	11q23.3	0	36.4
PAFAH1B2	11q23.3	0	36.4
SIDT2	11q23.3	0	36.4
PCSK7	11q23.3	0	36.4
RNF214	11q23.3	0	36.4
BACE1	11q23.3	0	36.4
CEP164	11q23.3	0	36.4
DSCAML1	11q23.3	0	36.4
FXYD2	11q23.3	0	36.4
FXYD6-FXYD2	11q23.3	0	36.4
FXYD6	11q23.3	0	36.4
TMPRSS13	11q23.3	0	36.4
IL10RA	11q23.3	0	36.4
TMPRSS4	11q23.3	0	36.4
SCN4B	11q23.3	0	36.4
SCN2B	11q23.3	0	36.4
AMICA1	11q23.3	0	36.4
MPZL3	11q23.3	0	36.4
MPZL2	11q23.3	0	36.4
CD3E	11q23.3	0	36.4
CD3D	11q23.3	0	36.4
UBE4A	11q23.3	0	36.4
ATP5L	11q23.3	0	36.4
KMT2A	11q23.3	0	36.4
TMEM25	11q23.3	0	36.4
IFT46	11q23.3	0	36.4
ARCN1	11q23.3	0	36.4
PHLDB1	11q23.3	0	36.4
DDX6	11q23.3	0	36.4
CXCR5	11q23.3	0	36.4
BCL9L	11q23.3	0	36.4
UPK2	11q23.3	0	36.4
FOXR1	11q23.3	0	36.4
CCDC84	11q23.3	0	36.4
RPS25	11q23.3	0	36.4
TRAPPC4	11q23.3	0	36.4
SLC37A4	11q23.3	0	36.4
HYOU1	11q23.3	0	36.4
VPS11	11q23.3	9.1	36.4
HMBS	11q23.3	9.1	36.4
DPAGT1	11q23.3	9.1	36.4
C2CD2L	11q23.3	9.1	36.4
HINFP	11q23.3	9.1	36.4
ABCG4	11q23.3	9.1	36.4
NLRX1	11q23.3	9.1	36.4
CBL	11q23.3	9.1	36.4
RNF26	11q23.3	0	36.4
MFRP	11q23.3	0	36.4
USP2	11q23.3	0	36.4
USP2-AS1	11q23.3	0	36.4
THY1	11q23.3	0	36.4
PAN3	13q12.2	0	36.4
FLT1	13q12.3	0	36.4
POMP	13q12.3	0	36.4
SLC46A3	13q12.3	0	36.4
MTUS2	13q12.3	0	36.4
MTUS2-AS1	13q12.3	0	36.4
SLC7A1	13q12.3	0	36.4
UBL3	13q12.3	0	36.4
LINC00297	13q12.3	0	36.4
LINC00572	13q12.3	0	36.4
LINC00544	13q12.3	0	36.4
KATNAL1	13q12.3	0	36.4
LINC00427	13q12.3	0	36.4
LINC00426	13q12.3	0	36.4
HMGB1	13q12.3	0	36.4
USPL1	13q12.3	0	36.4
ALOX5AP	13q12.3	0	36.4
LINC00398	13q12.3	0	36.4
TEX26-AS1	13q12.3	0	36.4
MEDAG	13q12.3	0	36.4
TEX26	13q12.3	0	36.4
HSPH1	13q12.3	0	36.4
B3GALTL	13q12.3	0	36.4
RXFP2	13q13.1	0	36.4
EEF1DP3	13q13.1	0	36.4
FRY-AS1	13q13.1	0	36.4
ZAR1L	13q13.1	0	36.4
BRCA2	13q13.1	0	36.4
N4BP2L1	13q13.1	0	36.4
N4BP2L2	13q13.1	0	36.4
PDS5B	13q13.1	0	36.4
LINC00423	13q13.1	0	36.4
KL	13q13.1	0	36.4
STARD13	13q13.1	0	36.4
RFC3	13q13.2	0	36.4
LINC00457	13q13.2	0	36.4
NBEA	13q13.3	0	36.4
LINC00445	13q13.3	0	36.4
DCLK1	13q13.3	0	36.4
SOHLH2	13q13.3	0	36.4
CCDC169-SOHLH2	13q13.3	0	36.4
CCDC169	13q13.3	0	36.4
SPG20	13q13.3	0	36.4
CCNA1	13q13.3	0	36.4
SERTM1	13q13.3	0	36.4
RFXAP	13q13.3	0	36.4
SMAD9	13q13.3	0	36.4
ALG5	13q13.3	0	36.4
EXOSC8	13q13.3	0	36.4
SUPT20H	13q13.3	0	36.4
POSTN	13q13.3	0	36.4
TRPC4	13q13.3	0	36.4
LINC00571	13q13.3	0	36.4
UFM1	13q13.3	0	36.4
FREM2	13q13.3	0	36.4
STOML3	13q13.3	0	36.4
PROSER1	13q13.3	0	36.4
NHLRC3	13q13.3	0	36.4
LHFP	13q13.3	0	36.4
COG6	13q14.11	0	36.4
LINC00332	13q14.11	0	36.4
LINC00598	13q14.11	0	36.4
FOXO1	13q14.11	0	36.4
MIR320D1	13q14.11	0	36.4
MRPS31	13q14.11	0	36.4
SLC25A15	13q14.11	0	36.4
TPTE2P5	13q14.11	0	36.4
SUGT1P3	13q14.11	0	36.4
ELF1	13q14.11	0	36.4
WBP4	13q14.11	0	36.4
KBTBD6	13q14.11	0	36.4
KBTBD7	13q14.11	0	36.4
MTRF1	13q14.11	0	36.4
NAA16	13q14.11	0	36.4
OR7E37P	13q14.11	0	36.4
RGCC	13q14.11	0	36.4
VWA8	13q14.11	0	36.4
DGKH	13q14.11	0	36.4
AKAP11	13q14.11	0	36.4
TNFSF11	13q14.11	0	36.4
FAM216B	13q14.11	0	36.4
EPSTI1	13q14.11	0	36.4
DNAJC15	13q14.11	0	36.4
ENOX1	13q14.11	0	36.4
CCDC122	13q14.11	0	36.4
LACC1	13q14.11	0	36.4
LINC00284	13q14.11	0	36.4
SMIM2	13q14.11	0	36.4
NUFIP1	13q14.12	0	36.4
KIAA1704	13q14.12	0	36.4
GTF2F2	13q14.12	0	36.4
TPT1	13q14.13	0	36.4
TPT1-AS1	13q14.13	0	36.4
SLC25A30	13q14.13	0	36.4
COG3	13q14.13	0	36.4
FAM194B	13q14.13	0	36.4
SIAH3	13q14.13	0	36.4
ZC3H13	13q14.13	0	36.4
CPB2	13q14.13	0	36.4
LCP1	13q14.13	0	36.4
LRRC63	13q14.13	0	36.4
LINC00563	13q14.13	0	36.4
KIAA0226L	13q14.13	0	36.4
KRTAP21-1	13q14.13	0	36.4
LRCH1	13q14.13	0	36.4
ESD	13q14.2	0	36.4
HTR2A	13q14.2	0	36.4
SUCLA2	13q14.2	0	36.4
NUDT15	13q14.2	0	36.4
MED4	13q14.2	0	36.4
ITM2B	13q14.2	0	36.4
LINC00441	13q14.2	0	36.4
RB1	13q14.2	0	36.4
RCBTB2	13q14.2	0	36.4
CYSLTR2	13q14.2	0	36.4
FNDC3A	13q14.2	0	36.4
MLNR	13q14.2	0	36.4
CDADC1	13q14.2	0	36.4
CAB39L	13q14.2	0	36.4
SETDB2	13q14.2	0	36.4
PHF11	13q14.2	0	36.4
RCBTB1	13q14.2	0	36.4
ARL11	13q14.2	0	36.4
EBPL	13q14.2	0	36.4
KPNA3	13q14.2	0	36.4
CTAGE10P	13q14.2	0	36.4
SPRYD7	13q14.2	0	36.4
TRIM13	13q14.2	0	36.4
KCNRG	13q14.2	0	36.4
DLEU1	13q14.2	0	36.4
DLEU7	13q14.3	0	36.4
RNASEH2B-AS1	13q14.3	0	36.4
RNASEH2B	13q14.3	0	36.4
GUCY1B2	13q14.3	0	36.4
FAM124A	13q14.3	0	36.4
SERPINE3	13q14.3	0	36.4
INTS6-AS1	13q14.3	0	36.4
WDFY2	13q14.3	0	36.4
DHRS12	13q14.3	0	36.4
CCDC70	13q14.3	0	36.4
ATP7B	13q14.3	0	36.4
ALG11	13q14.3	0	36.4
UTP14C	13q14.3	0	36.4
NEK5	13q14.3	0	36.4
NEK3	13q14.3	0	36.4
TPTE2P2	13q14.3	0	36.4
THSD1	13q14.3	0	36.4
VPS36	13q14.3	0	36.4
CKAP2	13q14.3	0	36.4
TPTE2P3	13q14.3	0	36.4
HNRNPA1L2	13q14.3	0	36.4
SUGT1	13q14.3	0	36.4
LECT1	13q14.3	0	36.4
MIR759	13q14.3	0	36.4
OLFM4	13q14.3	0	36.4
LINC00458	13q14.3	0	36.4
POLR3K	16p13.3	36.4	0
SNRNP25	16p13.3	36.4	0
RHBDF1	16p13.3	36.4	0
MPG	16p13.3	36.4	0
NPRL3	16p13.3	36.4	0
HBZ	16p13.3	36.4	0
HBM	16p13.3	36.4	0
HBA1	16p13.3	36.4	0
LUC7L	16p13.3	36.4	0
ITFG3	16p13.3	36.4	0
RGS11	16p13.3	36.4	0
AXIN1	16p13.3	36.4	0
MRPL28	16p13.3	36.4	0
TMEM8A	16p13.3	36.4	0
LOC100134368	16p13.3	36.4	0
NME4	16p13.3	36.4	0
SOLH	16p13.3	36.4	0
C16orf11	16p13.3	36.4	0
PIGQ	16p13.3	36.4	0
RAB40C	16p13.3	36.4	0
RHOT2	16p13.3	36.4	0
STUB1	16p13.3	36.4	0
FBXL16	16p13.3	36.4	0
METRN	16p13.3	36.4	0
CCDC78	16p13.3	36.4	0
NARFL	16p13.3	36.4	0
CHTF18	16p13.3	36.4	0
PRR25	16p13.3	36.4	0
LMF1	16p13.3	36.4	0
SSTR5-AS1	16p13.3	36.4	0
C1QTNF8	16p13.3	36.4	0
TPSG1	16p13.3	36.4	0
UBE2I	16p13.3	36.4	0
BAIAP3	16p13.3	36.4	0
GNPTG	16p13.3	36.4	0
UNKL	16p13.3	36.4	0
C16orf91	16p13.3	36.4	0
CLCN7	16p13.3	36.4	0
PTX4	16p13.3	36.4	0
TELO2	16p13.3	36.4	0
IFT140	16p13.3	36.4	0
TMEM204	16p13.3	36.4	0
CRAMP1L	16p13.3	36.4	0
MAPK8IP3	16p13.3	36.4	0
NUBP2	16p13.3	36.4	0
HAGH	16p13.3	36.4	0
LINC00254	16p13.3	36.4	0
HS3ST6	16p13.3	36.4	0
MSRB1	16p13.3	36.4	0
RPL3L	16p13.3	36.4	0
NDUFB10	16p13.3	36.4	0
TBL3	16p13.3	36.4	0
GFER	16p13.3	36.4	0
NPW	16p13.3	36.4	0
SLC9A3R2	16p13.3	36.4	0
NTHL1	16p13.3	36.4	0
TSC2	16p13.3	36.4	0
CASKIN1	16p13.3	36.4	0
PGP	16p13.3	36.4	0
E4F1	16p13.3	36.4	0
RNPS1	16p13.3	36.4	0
MIR940	16p13.3	36.4	0
ABCA3	16p13.3	36.4	0
ABCA17P	16p13.3	36.4	0
CCNF	16p13.3	36.4	0
PDPK1	16p13.3	36.4	0
ERVK13-1	16p13.3	36.4	0
KCTD5	16p13.3	36.4	0
PRSS27	16p13.3	36.4	0
SRRM2-AS1	16p13.3	36.4	0
TCEB2	16p13.3	36.4	0
PRSS33	16p13.3	36.4	0
PRSS21	16p13.3	36.4	0
ZG16B	16p13.3	36.4	0
PRSS22	16p13.3	36.4	0
FLYWCH2	16p13.3	36.4	0
FLYWCH1	16p13.3	36.4	0
KREMEN2	16p13.3	36.4	0
PKMYT1	16p13.3	36.4	0
CLDN9	16p13.3	36.4	0
CLDN6	16p13.3	36.4	0
MMP25	16p13.3	36.4	0
IL32	16p13.3	36.4	0
ZSCAN10	16p13.3	36.4	0
ZNF205	16p13.3	36.4	0
LOC100507458	16p13.3	36.4	0
ZNF213	16p13.3	36.4	0
CASP16	16p13.3	36.4	0
ZNF200	16p13.3	36.4	0
MEFV	16p13.3	36.4	0
ZNF263	16p13.3	36.4	0
ZNF75A	16p13.3	36.4	0
OR2C1	16p13.3	36.4	0
ZSCAN32	16p13.3	36.4	0
ZNF174	16p13.3	36.4	0
ZNF597	16p13.3	36.4	0
CLUAP1	16p13.3	36.4	0
NLRC3	16p13.3	36.4	0
SLX4	16p13.3	36.4	0
DNASE1	16p13.3	36.4	0
TRAP1	16p13.3	36.4	0
CREBBP	16p13.3	36.4	0
ADCY9	16p13.3	36.4	0
SRL	16p13.3	36.4	0
LOC100507501	16p13.3	36.4	0
TFAP4	16p13.3	36.4	0
GLIS2	16p13.3	36.4	0
PAM16	16p13.3	36.4	0
CORO7	16p13.3	36.4	0
DNAJA3	16p13.3	36.4	0
NMRAL1	16p13.3	36.4	0
HMOX2	16p13.3	36.4	0
CDIP1	16p13.3	36.4	0
C16orf96	16p13.3	36.4	0
MGRN1	16p13.3	36.4	0
NUDT16L1	16p13.3	36.4	0
ANKS3	16p13.3	36.4	0
C16orf71	16p13.3	36.4	0
ZNF500	16p13.3	36.4	0
39691	16p13.3	36.4	0
LOC440335	16p13.3	36.4	0
GLYR1	16p13.3	36.4	0
UBN1	16p13.3	36.4	0
PPL	16p13.3	36.4	0
SEC14L5	16p13.3	36.4	0
NAGPA	16p13.3	36.4	0
ALG1	16p13.3	36.4	0
C16orf89	16p13.3	36.4	0
LOC100287538	16p13.3	36.4	0
TMEM114	16p13.2	36.4	0
METTL22	16p13.2	36.4	0
ABAT	16p13.2	36.4	0
TMEM186	16p13.2	36.4	0
PMM2	16p13.2	36.4	0
CARHSP1	16p13.2	36.4	0
USP7	16p13.2	36.4	0
C16orf72	16p13.2	36.4	0
GRIN2A	16p13.2	36.4	0
ATF7IP2	16p13.2	36.4	0
EMP2	16p13.13	36.4	0
TEKT5	16p13.13	36.4	0
NUBP1	16p13.13	36.4	0
TVP23A	16p13.13	36.4	0
CIITA	16p13.13	36.4	0
DEXI	16p13.13	36.4	0
TNP2	16p13.13	36.4	0
PRM2	16p13.13	36.4	0
RMI2	16p13.13	36.4	0
LOC388210	16p13.13	36.4	0
LITAF	16p13.13	36.4	0
SNN	16p13.13	36.4	0
TXNDC11	16p13.13	36.4	0
ZC3H7A	16p13.13	36.4	0
BCAR4	16p13.13	36.4	0
RSL1D1	16p13.13	36.4	0
GSPT1	16p13.13	36.4	0
TNFRSF17	16p13.13	36.4	0
SNX29	16p13.12	54.5	0
CPPED1	16p13.12	45.5	0
SHISA9	16p13.12	36.4	0
ERCC4	16p13.12	36.4	0
MKL2	16p13.12	36.4	0
LOC100129781	16p13.12	36.4	0
PARN	16p13.12	36.4	0
BFAR	16p13.12	36.4	0
NOMO1	16p13.11	36.4	0
NTAN1	16p13.11	36.4	0
PDXDC1	16p13.11	36.4	0
RRN3	16p13.11	36.4	0
MPV17L	16p13.11	36.4	0
C16orf45	16p13.11	36.4	0
KIAA0430	16p13.11	36.4	0
NDE1	16p13.11	36.4	0
MYH11	16p13.11	36.4	0
FOPNL	16p13.11	36.4	0
ABCC1	16p13.11	36.4	0
ABCC6	16p13.11	36.4	0
NOMO3	16p13.11	36.4	0
XYLT1	16p12.3	36.4	0
ABCC6P1	16p12.3	36.4	0
RPS15A	16p12.3	36.4	0
ARL6IP1	16p12.3	36.4	0
SMG1	16p12.3	36.4	0
TMC7	16p12.3	36.4	0
COQ7	16p12.3	36.4	0
ITPRIPL2	16p12.3	36.4	0
SYT17	16p12.3	36.4	0
TMC5	16p12.3	36.4	0
GDE1	16p12.3	36.4	0
CCP110	16p12.3	36.4	0
C16orf62	16p12.3	36.4	0
KNOP1	16p12.3	36.4	0
IQCK	16p12.3	36.4	0
GPRC5B	16p12.3	36.4	0
GPR139	16p12.3	36.4	0
GP2	16p12.3	36.4	0
UMOD	16p12.3	36.4	0
PDILT	16p12.3	36.4	0
ACSM5	16p12.3	36.4	0
ACSM2A	16p12.3	36.4	0
ACSM2B	16p12.3	36.4	0
ACSM1	16p12.3	36.4	0
ACSM3	16p12.3	36.4	0
THUMPD1	16p12.3	36.4	0
LOC81691	16p12.3	36.4	0
ERI2	16p12.3	36.4	0
DCUN1D3	16p12.3	36.4	0
LYRM1	16p12.3	36.4	0
DNAH3	16p12.3	36.4	0
TMEM159	16p12.3	36.4	0
ZP2	16p12.2	36.4	0
ANKS4B	16p12.2	36.4	0
CRYM	16p12.2	36.4	0
SLC7A5P1	16p12.2	36.4	0
METTL9	16p12.2	36.4	0
IGSF6	16p12.2	36.4	0
OTOA	16p12.2	36.4	0
NPIPB3	16p12.2	36.4	0
UQCRC2	16p12.2	36.4	0
PDZD9	16p12.2	36.4	0
C16orf52	16p12.2	36.4	0
VWA3A	16p12.2	36.4	0
EEF2K	16p12.2	36.4	0
POLR3E	16p12.2	36.4	0
CDR2	16p12.2	36.4	0
USP31	16p12.2	45.5	0
SCNN1G	16p12.2	45.5	0
SCNN1B	16p12.2	45.5	0
COG7	16p12.2	45.5	0
GGA2	16p12.2	45.5	0
EARS2	16p12.2	45.5	0
UBFD1	16p12.2	45.5	0
NDUFAB1	16p12.2	45.5	0
PALB2	16p12.2	45.5	0
DCTN5	16p12.2	45.5	0
PLK1	16p12.2	45.5	0
ERN2	16p12.2	36.4	0
CHP2	16p12.2	36.4	0
PRKCB	16p12.2	36.4	0
CACNG3	16p12.1	36.4	0
RBBP6	16p12.1	36.4	0
FLJ45256	16p12.1	36.4	0
TNRC6A	16p12.1	36.4	0
SLC5A11	16p12.1	36.4	0
ARHGAP17	16p12.1	36.4	0
LOC283887	16p12.1	36.4	0
LCMT1	16p12.1	36.4	0
AQP8	16p12.1	36.4	0
ZKSCAN2	16p12.1	36.4	0
HS3ST4	16p12.1	36.4	0
C16orf82	16p12.1	36.4	0
KDM8	16p12.1	36.4	0
NSMCE1	16p12.1	36.4	0
FLJ21408	16p12.1	36.4	0
IL4R	16p12.1	36.4	0
IL21R	16p12.1	36.4	0
IL21R-AS1	16p12.1	36.4	0
GTF3C1	16p12.1	36.4	0
KIAA0556	16p12.1	36.4	0
GSG1L	16p12.1	36.4	0
XPO6	16p11.2	36.4	0
LOC100506705	16p11.2	36.4	0
SBK1	16p11.2	36.4	0
CLN3	16p11.2	36.4	0
NUPR1	16p11.2	36.4	0
CCDC101	16p11.2	36.4	0
SULT1A1	16p11.2	36.4	0
ATXN2L	16p11.2	36.4	0
TUFM	16p11.2	36.4	0
ATP2A1	16p11.2	36.4	0
RABEP2	16p11.2	36.4	0
NFATC2IP	16p11.2	36.4	0
SPNS1	16p11.2	36.4	0
LAT	16p11.2	36.4	0
LOC100507759	16p11.2	36.4	0
SPN	16p11.2	36.4	0
QPRT	16p11.2	36.4	0
C16orf54	16p11.2	36.4	0
ZG16	16p11.2	36.4	0
KIF22	16p11.2	36.4	0
PRRT2	16p11.2	36.4	0
MVP	16p11.2	36.4	0
CDIPT	16p11.2	36.4	0
SEZ6L2	16p11.2	36.4	0
KCTD13	16p11.2	36.4	0
TMEM219	16p11.2	36.4	0
TAOK2	16p11.2	36.4	0
INO80E	16p11.2	36.4	0
DOC2A	16p11.2	36.4	0
FAM57B	16p11.2	36.4	0
MAPK3	16p11.2	36.4	0
CD2BP2	16p11.2	36.4	0
TBC1D10B	16p11.2	36.4	0
MYLPF	16p11.2	36.4	0
ZNF48	16p11.2	36.4	0
ZNF771	16p11.2	36.4	0
DCTPP1	16p11.2	36.4	0
SEPHS2	16p11.2	36.4	0
ITGAL	16p11.2	36.4	0
ZNF747	16p11.2	36.4	0
ZNF688	16p11.2	36.4	0
PRR14	16p11.2	36.4	0
FBRS	16p11.2	36.4	0
SRCAP	16p11.2	36.4	0
PHKG2	16p11.2	36.4	0
C16orf93	16p11.2	36.4	0
RNF40	16p11.2	36.4	0
ZNF629	16p11.2	36.4	0
BCL7C	16p11.2	36.4	0
CTF1	16p11.2	36.4	0
FBXL19-AS1	16p11.2	36.4	0
FBXL19	16p11.2	36.4	0
SETD1A	16p11.2	36.4	0
STX1B	16p11.2	36.4	0
ZNF668	16p11.2	36.4	0
VKORC1	16p11.2	36.4	0
BCKDK	16p11.2	36.4	0
PRSS36	16p11.2	36.4	0
FUS	16p11.2	36.4	0
PYCARD	16p11.2	36.4	0
TRIM72	16p11.2	36.4	0
ITGAM	16p11.2	36.4	0
ITGAX	16p11.2	36.4	0
ITGAD	16p11.2	36.4	0
ZNF843	16p11.2	36.4	0
ARMC5	16p11.2	36.4	0
SLC5A2	16p11.2	36.4	0
C16orf58	16p11.2	36.4	0
AHSP	16p11.2	36.4	0
CLUHP3	16p11.2	36.4	0
ZNF720	16p11.2	36.4	0
VN1R3	16p11.2	36.4	0
ZNF267	16p11.2	36.4	0
PLCG2	16q23.3	9.1	36.4
SDR42E1	16q23.3	9.1	36.4
MPHOSPH6	16q23.3	9.1	45.5
DOC2B	17p13.3	0	45.5
LOC100506371	17p13.3	0	45.5
RPH3AL	17p13.3	0	45.5
C17orf97	17p13.3	0	45.5
FAM101B	17p13.3	0	45.5
VPS53	17p13.3	0	45.5
FAM57A	17p13.3	0	45.5
GEMIN4	17p13.3	0	45.5
RNMTL1	17p13.3	0	45.5
NXN	17p13.3	0	45.5
TIMM22	17p13.3	0	45.5
ABR	17p13.3	0	45.5
TUSC5	17p13.3	0	45.5
YWHAE	17p13.3	0	45.5
CRK	17p13.3	0	45.5
INPP5K	17p13.3	0	45.5
PITPNA	17p13.3	0	45.5
SLC43A2	17p13.3	0	45.5
SCARF1	17p13.3	0	45.5
RILP	17p13.3	0	45.5
PRPF8	17p13.3	0	45.5
WDR81	17p13.3	0	45.5
SERPINF2	17p13.3	0	45.5
SERPINF1	17p13.3	0	45.5
SMYD4	17p13.3	0	45.5
RPA1	17p13.3	0	45.5
RTN4RL1	17p13.3	0	45.5
DPH1	17p13.3	0	45.5
MIR132	17p13.3	0	45.5
SMG6	17p13.3	0	45.5
TSR1	17p13.3	0	45.5
SGSM2	17p13.3	0	45.5
MNT	17p13.3	0	45.5
LOC284009	17p13.3	0	45.5
METTL16	17p13.3	0	45.5
PAFAH1B1	17p13.3	0	45.5
CLUH	17p13.3	0	45.5
RAP1GAP2	17p13.3	0	45.5
OR1D2	17p13.3	0	45.5
OR1G1	17p13.3	0	45.5
LOC100288728	17p13.3	0	45.5
OR1A2	17p13.3	0	45.5
OR1A1	17p13.3	0	45.5
OR1D4	17p13.3	0	45.5
OR3A2	17p13.3	0	45.5
OR3A1	17p13.3	0	45.5
OR3A4P	17p13.3	0	45.5
OR3A3	17p13.2	0	45.5
OR1E2	17p13.2	0	45.5
SPATA22	17p13.2	0	45.5
ASPA	17p13.2	0	45.5
TRPV3	17p13.2	0	45.5
TRPV1	17p13.2	0	45.5
SHPK	17p13.2	0	45.5
CTNS	17p13.2	0	45.5
P2RX5	17p13.2	0	45.5
ITGAE	17p13.2	0	45.5
CAMKK1	17p13.2	0	45.5
P2RX1	17p13.2	0	45.5
ATP2A3	17p13.2	0	45.5
ZZEF1	17p13.2	0	45.5
CYB5D2	17p13.2	0	45.5
ANKFY1	17p13.2	0	45.5
UBE2G1	17p13.2	0	45.5
SPNS3	17p13.2	0	45.5
SPNS2	17p13.2	0	45.5
MYBBP1A	17p13.2	0	45.5
GGT6	17p13.2	0	45.5
LOC400568	17p13.2	0	45.5
ALOX15	17p13.2	0	45.5
PELP1	17p13.2	0	45.5
ARRB2	17p13.2	0	45.5
CXCL16	17p13.2	0	45.5
ZMYND15	17p13.2	0	45.5
TM4SF5	17p13.2	0	45.5
PLD2	17p13.2	0	45.5
MINK1	17p13.2	0	45.5
CHRNE	17p13.2	0	45.5
SLC25A11	17p13.2	0	45.5
ENO3	17p13.2	0	45.5
CAMTA2	17p13.2	0	45.5
KIF1C	17p13.2	0	45.5
SLC52A1	17p13.2	0	45.5
ZFP3	17p13.2	0	45.5
ZNF594	17p13.2	0	45.5
SCIMP	17p13.2	0	45.5
LOC100130950	17p13.2	0	45.5
RABEP1	17p13.2	0	45.5
NUP88	17p13.2	0	45.5
RPAIN	17p13.2	0	45.5
C1QBP	17p13.2	0	45.5
DHX33	17p13.2	0	45.5
DERL2	17p13.2	0	45.5
MIS12	17p13.2	0	45.5
NLRP1	17p13.2	0	45.5
WSCD1	17p13.2	0	45.5
AIPL1	17p13.2	0	45.5
PITPNM3	17p13.2	0	45.5
KIAA0753	17p13.1	0	45.5
MED31	17p13.1	0	45.5
SLC13A5	17p13.1	0	45.5
XAF1	17p13.1	0	45.5
FBXO39	17p13.1	0	45.5
TEKT1	17p13.1	0	45.5
ALOX12P2	17p13.1	0	45.5
LOC100506713	17p13.1	0	45.5
ALOX12	17p13.1	0	45.5
C17orf49	17p13.1	0	45.5
BCL6B	17p13.1	0	45.5
SLC16A13	17p13.1	0	45.5
SLC16A11	17p13.1	0	45.5
CLEC10A	17p13.1	0	45.5
ASGR2	17p13.1	0	45.5
ASGR1	17p13.1	0	45.5
DLG4	17p13.1	0	45.5
PHF23	17p13.1	0	45.5
GABARAP	17p13.1	0	45.5
SLC2A4	17p13.1	0	45.5
YBX2	17p13.1	0	45.5
EIF5A	17p13.1	0	45.5
NEURL4	17p13.1	0	45.5
ACAP1	17p13.1	0	45.5
KCTD11	17p13.1	0	45.5
TMEM95	17p13.1	0	45.5
PLSCR3	17p13.1	0	45.5
NLGN2	17p13.1	0	45.5
FGF11	17p13.1	0	45.5
CHRNB1	17p13.1	0	45.5
ZBTB4	17p13.1	0	45.5
POLR2A	17p13.1	0	45.5
TNFSF12	17p13.1	0	45.5
SENP3	17p13.1	0	45.5
SAT2	17p13.1	0	45.5
SHBG	17p13.1	0	45.5
ATP1B2	17p13.1	0	45.5
TP53	17p13.1	0	45.5
WRAP53	17p13.1	0	45.5
EFNB3	17p13.1	0	45.5
KDM6B	17p13.1	0	45.5
LSMD1	17p13.1	0	45.5
CHD3	17p13.1	0	45.5
KCNAB3	17p13.1	0	45.5
CNTROB	17p13.1	0	45.5
GUCY2D	17p13.1	0	45.5
ALOX15B	17p13.1	0	45.5
ALOX12B	17p13.1	0	45.5
ALOXE3	17p13.1	0	45.5
PER1	17p13.1	0	45.5
VAMP2	17p13.1	0	45.5
TMEM107	17p13.1	0	45.5
C17orf59	17p13.1	0	45.5
AURKB	17p13.1	0	45.5
LINC00324	17p13.1	0	45.5
CTC1	17p13.1	0	45.5
PFAS	17p13.1	0	45.5
SLC25A35	17p13.1	0	45.5
ARHGEF15	17p13.1	0	45.5
ODF4	17p13.1	0	45.5
LOC100128288	17p13.1	0	45.5
RPL26	17p13.1	0	45.5
RNF222	17p13.1	0	45.5
NDEL1	17p13.1	0	45.5
MYH10	17p13.1	0	45.5
CCDC42	17p13.1	0	45.5
SPDYE4	17p13.1	0	45.5
MFSD6L	17p13.1	0	45.5
PIK3R6	17p13.1	0	45.5
PIK3R5	17p13.1	0	45.5
NTN1	17p13.1	0	45.5
STX8	17p13.1	0	45.5
WDR16	17p13.1	0	45.5
USP43	17p13.1	0	45.5
DHRS7C	17p13.1	0	45.5
GLP2R	17p13.1	0	45.5
RCVRN	17p13.1	0	45.5
GAS7	17p13.1	0	45.5
MYH13	17p13.1	0	45.5
MYH4	17p13.1	0	45.5
MYH2	17p13.1	0	45.5
LOC100128560	17p13.1	0	45.5
MYH3	17p13.1	0	45.5
SCO1	17p13.1	0	45.5
ADPRM	17p13.1	0	45.5
TMEM220	17p13.1	0	45.5
TMEM220-AS1	17p13.1	0	45.5
PIRT	17p12	0	45.5
SHISA6	17p12	0	45.5
DNAH9	17p12	0	45.5
ZNF18	17p12	0	45.5
MAP2K4	17p12	0	45.5
LINC00670	17p12	0	45.5
MYOCD	17p12	0	45.5
ARHGAP44	17p12	0	45.5
ELAC2	17p12	0	45.5
HS3ST3A1	17p12	0	45.5
LOC100506974	17p12	0	45.5
COX10	17p12	0	45.5
CDRT15	17p12	0	45.5
HS3ST3B1	17p12	0	45.5
FLJ45831	17p12	0	45.5
PMP22	17p12	0	45.5
TEKT3	17p12	0	45.5
CDRT4	17p12	0	45.5
TVP23C-CDRT4	17p12	0	45.5
TVP23C	17p12	0	45.5
CDRT1	17p12	0	45.5
ZNF286A	17p12	0	45.5
ADORA2B	17p12	0	45.5
ZSWIM7	17p12	0	45.5
TTC19	17p12	0	45.5
NCOR1	17p12	0	45.5
PIGL	17p11.2	0	45.5
CENPV	17p11.2	0	45.5
UBB	17p11.2	0	45.5
TRPV2	17p11.2	0	45.5
FAM211A	17p11.2	0	45.5
ZNF287	17p11.2	0	45.5
ZNF624	17p11.2	0	45.5
KRT16P2	17p11.2	0	45.5
TNFRSF13B	17p11.2	0	45.5
LOC284191	17p11.2	0	45.5
MPRIP	17p11.2	0	45.5
PLD6	17p11.2	0	45.5
FLCN	17p11.2	0	45.5
NT5M	17p11.2	0	45.5
MED9	17p11.2	0	45.5
RASD1	17p11.2	0	45.5
PEMT	17p11.2	0	45.5
RAI1	17p11.2	0	45.5
SREBF1	17p11.2	0	45.5
TOM1L2	17p11.2	0	45.5
LRRC48	17p11.2	0	45.5
ATPAF2	17p11.2	0	45.5
GID4	17p11.2	0	45.5
DRG2	17p11.2	0	45.5
MYO15A	17p11.2	0	45.5
ALKBH5	17p11.2	0	45.5
LLGL1	17p11.2	0	45.5
TOP3A	17p11.2	0	45.5
SMCR8	17p11.2	0	45.5
SHMT1	17p11.2	0	45.5
EVPLL	17p11.2	0	45.5
ZNF286B	17p11.2	0	45.5
TRIM16L	17p11.2	0	45.5
FBXW10	17p11.2	0	36.4
PRPSAP2	17p11.2	0	36.4
SLC5A10	17p11.2	0	36.4
EPN2	17p11.2	0	36.4
B9D1	17p11.2	0	36.4
MAPK7	17p11.2	0	36.4
MFAP4	17p11.2	0	36.4
SLC47A1	17p11.2	0	36.4
ALDH3A2	17p11.2	0	36.4
SLC47A2	17p11.2	0	36.4
LOC100129125	17p11.2	0	36.4
ALDH3A1	17p11.2	0	36.4
ULK2	17p11.2	0	36.4
AKAP10	17p11.2	0	36.4
SPECC1	17p11.2	0	36.4
CDRT15L2	17p11.2	0	36.4
LOC100287072	17p11.2	0	36.4
CCDC144NL	17p11.2	0	36.4
LOC339260	17p11.2	0	36.4
USP22	17p11.2	0	36.4
TMEM11	17p11.2	0	36.4
C17orf103	17p11.2	0	36.4
MAP2K3	17p11.2	0	36.4
KCNJ12	17p11.2	0	36.4
GAA	17q25.3	36.4	9.1
CCT8L2	22q11.1	0	45.5
ANKRD62P1-PARP4P3	22q11.1	0	45.5
XKR3	22q11.1	0	45.5
HSFY1P1	22q11.1	0	45.5
GAB4	22q11.1	0	45.5
CECR7	22q11.1	0	45.5
IL17RA	22q11.1	0	45.5
CECR6	22q11.1	0	45.5
LOC100996342	22q11.1	0	45.5
CECR5	22q11.1	0	45.5
CECR1	22q11.1	0	45.5
CECR3	22q11.1	0	45.5
CECR9	22q11.1	0	45.5
CECR2	22q11.21	0	45.5
SLC25A18	22q11.21	0	45.5
ATP6V1E1	22q11.21	0	45.5
BCL2L13	22q11.21	0	45.5
BID	22q11.21	0	45.5
MICAL3	22q11.21	0	45.5
FLJ41941	22q11.21	0	45.5
PEX26	22q11.21	0	45.5
TUBA8	22q11.21	0	45.5
USP18	22q11.21	0	45.5
DGCR6	22q11.21	0	45.5
PRODH	22q11.21	0	45.5
LOC100287576	22q11.21	0	45.5
DGCR2	22q11.21	0	45.5
DGCR14	22q11.21	0	45.5
GSC2	22q11.21	0	45.5
SLC25A1	22q11.21	0	45.5
CLTCL1	22q11.21	0	45.5
HIRA	22q11.21	0	45.5
MRPL40	22q11.21	0	45.5
C22orf39	22q11.21	0	45.5
UFD1L	22q11.21	0	45.5
CDC45	22q11.21	0	45.5
CLDN5	22q11.21	0	45.5
TBX1	22q11.21	0	45.5
GNB1L	22q11.21	0	45.5
TXNRD2	22q11.21	0	45.5
COMT	22q11.21	0	45.5
ARVCF	22q11.21	0	45.5
TANGO2	22q11.21	0	45.5
DGCR8	22q11.21	0	45.5
TRMT2A	22q11.21	0	45.5
RANBP1	22q11.21	0	45.5
LOC388849	22q11.21	0	45.5
LOC284865	22q11.21	0	45.5
RTN4R	22q11.21	0	45.5
LOC729444	22q11.21	0	45.5
USP41	22q11.21	0	45.5
ZNF74	22q11.21	0	45.5
SCARF2	22q11.21	0	45.5
MED15	22q11.21	0	45.5
PI4KA	22q11.21	0	45.5
SERPIND1	22q11.21	0	45.5
SNAP29	22q11.21	0	45.5
CRKL	22q11.21	0	45.5
AIFM3	22q11.21	0	45.5
THAP7	22q11.21	0	45.5
THAP7-AS1	22q11.21	0	45.5
TUBA3FP	22q11.21	0	45.5
P2RX6	22q11.21	0	45.5
SLC7A4	22q11.21	0	45.5
LOC400891	22q11.21	0	45.5
BCRP2	22q11.21	0	45.5
GGT2	22q11.21	0	45.5
HIC2	22q11.21	0	45.5
UBE2L3	22q11.21	0	45.5
YDJC	22q11.21	0	45.5
CCDC116	22q11.21	0	45.5
SDF2L1	22q11.21	0	45.5
PPIL2	22q11.21	0	45.5
YPEL1	22q11.21	0	45.5
MAPK1	22q11.21	0	45.5
PPM1F	22q11.22	0	45.5
TOP3B	22q11.22	0	45.5
PRAMEF24P	22q11.22	0	45.5
VPREB1	22q11.22	0	45.5
LOC96610	22q11.22	0	45.5
ZNF280B	22q11.22	0	45.5
ZNF280A	22q11.22	0	45.5
PRAME	22q11.22	0	45.5
LOC648691	22q11.22	0	45.5
GGTLC2	22q11.22	0	45.5
RTDR1	22q11.22	0	45.5
RAB36	22q11.22	0	45.5
BCR	22q11.23	0	45.5
ZDHHC8P1	22q11.23	0	45.5
LOC388882	22q11.23	0	45.5
IGLL1	22q11.23	0	45.5
C22orf43	22q11.23	0	45.5
GUSBP11	22q11.23	0	45.5
[truncated: 323 more rows]
